# Supplementary material for: Meta-analysis reveals variations in microbial communities from diverse stony coral taxa at different geographical distances
Source: Front Microbiol. 2023 Jul 13;14:1087750. doi: 10.3389/fmicb.2023.1087750 (PMC10374221; doi:10.3389/fmicb.2023.1087750)
Supplement: Supplementary file 1 [file Table_1.XLSX]

## Sheet: Sample information
Run	SRA Study	Geolocation	Latitude	Longitude	Family	Species	Isolation source	Platform	Target subfragment	Reference	Notes	Temperature zone	Average length	Sequences	ASV numbers
SRR21227089	SRP394219	USA:Florida,Lauderdale-by-the-Sea,inner reef bank	26.14758 N	80.0961 W	Montastraeidae	Montastraea cavernosa	Mucus	Illumina MiSeq	16S V4	SRA database	Valid	Northern subtropics	291	55350	250
SRR21227090	SRP394219	USA:Florida,Lauderdale-by-the-Sea,inner reef bank	26.14758 N	80.0961 W	Montastraeidae	Montastraea cavernosa	Mucus	Illumina MiSeq	16S V4	SRA database	Valid	Northern subtropics	291	66637	311
SRR21227091	SRP394219	USA:Florida,Lauderdale-by-the-Sea,inner reef bank	26.17611 N	80.09388 W	Montastraeidae	Montastraea cavernosa	Mucus	Illumina MiSeq	16S V4	SRA database	Valid	Northern subtropics	252.8	32236	152
SRR21227092	SRP394219	USA:Florida,Lauderdale-by-the-Sea,inner reef bank	26.17611 N	80.09388 W	Montastraeidae	Montastraea cavernosa	Mucus	Illumina MiSeq	16S V4	SRA database	Valid	Northern subtropics	291	60742	109
SRR21227102	SRP394219	USA:Florida,Lauderdale-by-the-Sea,inner reef bank	26.14758 N	80.0961 W	Montastraeidae	Montastraea cavernosa	Mucus	Illumina MiSeq	16S V4	SRA database	Valid	Northern subtropics	291	34051	264
SRR21227103	SRP394219	USA:Florida,Lauderdale-by-the-Sea,inner reef bank	26.14758 N	80.0961 W	Montastraeidae	Montastraea cavernosa	Mucus	Illumina MiSeq	16S V4	SRA database	Valid	Northern subtropics	291	29902	117
SRR21227108	SRP394219	USA:Florida,Lauderdale-by-the-Sea,inner reef bank	26.17611 N	80.09388 W	Montastraeidae	Montastraea cavernosa	Mucus	Illumina MiSeq	16S V4	SRA database	Valid	Northern subtropics	292	34405	18
SRR21227125	SRP394219	USA:Florida,Lauderdale-by-the-Sea,inner reef bank	26.17611 N	80.09388 W	Montastraeidae	Montastraea cavernosa	Mucus	Illumina MiSeq	16S V4	SRA database	Valid	Northern subtropics	291	38082	116
SRR21227133	SRP394219	USA:Florida,Lauderdale-by-the-Sea,inner reef bank	26.17611 N	80.09388 W	Montastraeidae	Montastraea cavernosa	Mucus	Illumina MiSeq	16S V4	SRA database	Valid	Northern subtropics	291	54861	183
SRR21227134	SRP394219	USA:Florida,Lauderdale-by-the-Sea,inner reef bank	26.17611 N	80.09388 W	Montastraeidae	Montastraea cavernosa	Mucus	Illumina MiSeq	16S V4	SRA database	Valid	Northern subtropics	292	49568	259
SRR21227135	SRP394219	USA:Florida,Lauderdale-by-the-Sea,inner reef bank	26.17611 N	80.09388 W	Montastraeidae	Montastraea cavernosa	Mucus	Illumina MiSeq	16S V4	SRA database	Valid	Northern subtropics	291	41026	278
SRR21227141	SRP394219	USA:Florida,Lauderdale-by-the-Sea,inner reef bank	26.14758 N	80.0961 W	Montastraeidae	Montastraea cavernosa	Mucus	Illumina MiSeq	16S V4	SRA database	Valid	Northern subtropics	291	28422	280
SRR21227144	SRP394219	USA:Florida,Lauderdale-by-the-Sea,inner reef bank	26.14758 N	80.0961 W	Montastraeidae	Montastraea cavernosa	Mucus	Illumina MiSeq	16S V4	SRA database	Valid	Northern subtropics	290	35890	505
SRR21227145	SRP394219	USA:Florida,Lauderdale-by-the-Sea,inner reef bank	26.17611 N	80.09388 W	Montastraeidae	Montastraea cavernosa	Mucus	Illumina MiSeq	16S V4	SRA database	Valid	Northern subtropics	291	48637	104
SRR21227146	SRP394219	USA:Florida,Lauderdale-by-the-Sea,inner reef bank	26.17611 N	80.09388 W	Montastraeidae	Montastraea cavernosa	Mucus	Illumina MiSeq	16S V4	SRA database	Valid	Northern subtropics	291	33933	36
SRR21227147	SRP394219	USA:Florida,Lauderdale-by-the-Sea,inner reef bank	26.17611 N	80.09388 W	Montastraeidae	Montastraea cavernosa	Mucus	Illumina MiSeq	16S V4	SRA database	Valid	Northern subtropics	291	41707	99
SRR21227148	SRP394219	USA:Florida,Lauderdale-by-the-Sea,inner reef bank	26.14758 N	80.0961 W	Montastraeidae	Montastraea cavernosa	Mucus	Illumina MiSeq	16S V4	SRA database	Valid	Northern subtropics	292	39478	351
SRR21227156	SRP394219	USA:Florida,Lauderdale-by-the-Sea,inner reef bank	26.14758 N	80.0961 W	Montastraeidae	Montastraea cavernosa	Mucus	Illumina MiSeq	16S V4	SRA database	Valid	Northern subtropics	291	26988	386
SRR21227169	SRP394219	USA:Florida,Lauderdale-by-the-Sea,inner reef bank	26.14758 N	80.0961 W	Montastraeidae	Montastraea cavernosa	Mucus	Illumina MiSeq	16S V4	SRA database	Valid	Northern subtropics	291	51181	929
SRR21227170	SRP394219	USA:Florida,Lauderdale-by-the-Sea,inner reef bank	26.13661 N	80.09738 W	Montastraeidae	Montastraea cavernosa	Mucus	Illumina MiSeq	16S V4	SRA database	Valid	Northern subtropics	291	23041	359
SRR21227179	SRP394219	USA:Florida,Lauderdale-by-the-Sea,inner reef bank	26.14758 N	80.0961 W	Montastraeidae	Montastraea cavernosa	Mucus	Illumina MiSeq	16S V4	SRA database	Valid	Northern subtropics	291	44637	317
SRR21227180	SRP394219	USA:Florida,Lauderdale-by-the-Sea,inner reef bank	26.14758 N	80.0961 W	Montastraeidae	Montastraea cavernosa	Mucus	Illumina MiSeq	16S V4	SRA database	Valid	Northern subtropics	291	53531	845
SRR21227181	SRP394219	USA:Florida,Lauderdale-by-the-Sea,inner reef bank	26.14758 N	80.0961 W	Montastraeidae	Montastraea cavernosa	Mucus	Illumina MiSeq	16S V4	SRA database	Valid	Northern subtropics	288	44005	649
SRR21227184	SRP394219	USA:Florida,Lauderdale-by-the-Sea,inner reef bank	26.17611 N	80.09388 W	Montastraeidae	Montastraea cavernosa	Mucus	Illumina MiSeq	16S V4	SRA database	Valid	Northern subtropics	291	55856	679
SRR21227193	SRP394219	USA:Florida,Lauderdale-by-the-Sea,inner reef bank	26.17611 N	80.09388 W	Montastraeidae	Montastraea cavernosa	Mucus	Illumina MiSeq	16S V4	SRA database	Valid	Northern subtropics	291	33912	17
SRR21227205	SRP394219	USA:Florida,Lauderdale-by-the-Sea,inner reef bank	26.14758 N	80.0961 W	Montastraeidae	Montastraea cavernosa	Mucus	Illumina MiSeq	16S V4	SRA database	Valid	Northern subtropics	290	37304	703
SRR21227206	SRP394219	USA:Florida,Lauderdale-by-the-Sea,inner reef bank	26.14758 N	80.0961 W	Montastraeidae	Montastraea cavernosa	Mucus	Illumina MiSeq	16S V4	SRA database	Valid	Northern subtropics	292	33140	386
SRR21227207	SRP394219	USA:Florida,Lauderdale-by-the-Sea,inner reef bank	26.14758 N	80.0961 W	Montastraeidae	Montastraea cavernosa	Mucus	Illumina MiSeq	16S V4	SRA database	Valid	Northern subtropics	291	32328	200
SRR21227212	SRP394219	USA:Florida,Lauderdale-by-the-Sea,inner reef bank	26.17611 N	80.09388 W	Montastraeidae	Montastraea cavernosa	Mucus	Illumina MiSeq	16S V4	SRA database	Valid	Northern subtropics	291	50853	185
SRR21227218	SRP394219	USA:Florida,Lauderdale-by-the-Sea,inner reef bank	26.14758 N	80.0961 W	Montastraeidae	Montastraea cavernosa	Mucus	Illumina MiSeq	16S V4	SRA database	Valid	Northern subtropics	292	48211	498
SRR21227219	SRP394219	USA:Florida,Lauderdale-by-the-Sea,inner reef bank	26.13661 N	80.09738 W	Montastraeidae	Montastraea cavernosa	Mucus	Illumina MiSeq	16S V4	SRA database	Valid	Northern subtropics	292	49883	516
SRR21227233	SRP394219	USA:Florida,Lauderdale-by-the-Sea,inner reef bank	26.17611 N	80.09388 W	Montastraeidae	Montastraea cavernosa	Mucus	Illumina MiSeq	16S V4	SRA database	Valid	Northern subtropics	292	48846	120
SRR21227234	SRP394219	USA:Florida,Lauderdale-by-the-Sea,inner reef bank	26.17611 N	80.09388 W	Montastraeidae	Montastraea cavernosa	Mucus	Illumina MiSeq	16S V4	SRA database	Valid	Northern subtropics	290	46596	141
SRR21227238	SRP394219	USA:Florida,Lauderdale-by-the-Sea,inner reef bank	26.14758 N	80.0961 W	Montastraeidae	Montastraea cavernosa	Mucus	Illumina MiSeq	16S V4	SRA database	Valid	Northern subtropics	291	36097	417
SRR21227239	SRP394219	USA:Florida,Lauderdale-by-the-Sea,inner reef bank	26.14758 N	80.0961 W	Montastraeidae	Montastraea cavernosa	Mucus	Illumina MiSeq	16S V4	SRA database	Valid	Northern subtropics	291	30843	135
SRR21227240	SRP394219	USA:Florida,Lauderdale-by-the-Sea,inner reef bank	26.17611 N	80.09388 W	Montastraeidae	Montastraea cavernosa	Mucus	Illumina MiSeq	16S V4	SRA database	Valid	Northern subtropics	291	50805	633
SRR21227241	SRP394219	USA:Florida,Lauderdale-by-the-Sea,inner reef bank	26.14758 N	80.0961 W	Montastraeidae	Montastraea cavernosa	Mucus	Illumina MiSeq	16S V4	SRA database	Valid	Northern subtropics	291	53810	291
SRR21227242	SRP394219	USA:Florida,Lauderdale-by-the-Sea,inner reef bank	26.13661 N	80.09738 W	Montastraeidae	Montastraea cavernosa	Mucus	Illumina MiSeq	16S V4	SRA database	Valid	Northern subtropics	291	70049	137
SRR21227270	SRP394219	USA:Florida,Lauderdale-by-the-Sea,inner reef bank	26.17611 N	80.09388 W	Montastraeidae	Montastraea cavernosa	Mucus	Illumina MiSeq	16S V4	SRA database	Valid	Northern subtropics	291	29160	16
SRR21227271	SRP394219	USA:Florida,Lauderdale-by-the-Sea,inner reef bank	26.17611 N	80.09388 W	Montastraeidae	Montastraea cavernosa	Mucus	Illumina MiSeq	16S V4	SRA database	Valid	Northern subtropics	274	13133	317
SRR21227272	SRP394219	USA:Florida,Lauderdale-by-the-Sea,inner reef bank	26.17611 N	80.09388 W	Montastraeidae	Montastraea cavernosa	Mucus	Illumina MiSeq	16S V4	SRA database	Valid	Northern subtropics	290	23075	52
SRR21227273	SRP394219	USA:Florida,Lauderdale-by-the-Sea,inner reef bank	26.14758 N	80.0961 W	Montastraeidae	Montastraea cavernosa	Mucus	Illumina MiSeq	16S V4	SRA database	Valid	Northern subtropics	291	31473	339
SRR21227282	SRP394219	USA:Florida,Lauderdale-by-the-Sea,inner reef bank	26.17611 N	80.09388 W	Montastraeidae	Montastraea cavernosa	Mucus	Illumina MiSeq	16S V4	SRA database	Valid	Northern subtropics	291	41346	37
SRR21227294	SRP394219	USA:Florida,Lauderdale-by-the-Sea,inner reef bank	26.13661 N	80.09738 W	Montastraeidae	Montastraea cavernosa	Mucus	Illumina MiSeq	16S V4	SRA database	Valid	Northern subtropics	291	54183	368
SRR3647363	SRP076276	USA:Florida Keys	24.597505 N	81.499924 W	Poritidae	Porites porites	Airburshed tissue*	Illumina MiSeq	16S V4	Apprill et al., 2016	Valid	Northern subtropics	248.6	92204	117
SRR3647364	SRP076276	USA:Florida Keys	24.597505 N	81.499924 W	Montastraeidae	Montastraea cavernosa	Decalcified tissue*	Illumina MiSeq	16S V4	Apprill et al., 2016	Valid	Northern subtropics	200.5	41034	425
SRR3647365	SRP076276	USA:Florida Keys	24.597505 N	81.499924 W	Poritidae	Porites astreoides	Decalcified tissue*	Illumina MiSeq	16S V4	Apprill et al., 2016	Valid	Northern subtropics	246.6	159881	51
SRR3647366	SRP076276	USA:Florida Keys	24.616145 N	81.427550 W	Montastraeidae	Montastraea cavernosa	Mucus	Illumina MiSeq	16S V4	Apprill et al., 2016	Valid	Northern subtropics	253.1	159979	2367
SRR3647367	SRP076276	USA:Florida Keys	24.616145 N	81.427550 W	Poritidae	Porites astreoides	Mucus	Illumina MiSeq	16S V4	Apprill et al., 2016	Valid	Northern subtropics	253.1	80888	2782
SRR3647368	SRP076276	USA:Florida Keys	24.572257 N	81.402277 W	Mussidae	Pseudodiploria strigosa	Mucus	Illumina MiSeq	16S V4	Apprill et al., 2016	Valid	Northern subtropics	253.1	49766	771
SRR3647369	SRP076276	USA:Florida Keys	24.572257 N	81.402277 W	Poritidae	Porites astreoides	Mucus	Illumina MiSeq	16S V4	Apprill et al., 2016	Valid	Northern subtropics	253.1	55102	1042
SRR3647370	SRP076276	USA:Florida Keys	24.572257 N	81.402277 W	Poritidae	Porites astreoides	Airburshed tissue*	Illumina MiSeq	16S V4	Apprill et al., 2016	Valid	Northern subtropics	246.8	292503	781
SRR3647371	SRP076276	USA:Florida Keys	24.572257 N	81.402277 W	Merulinidae	Orbicella faveolata	Mucus	Illumina MiSeq	16S V4	Apprill et al., 2016	Valid	Northern subtropics	253.1	66052	1385
SRR3647372	SRP076276	USA:Florida Keys	24.572257 N	81.402277 W	Merulinidae	Orbicella faveolata	Mucus	Illumina MiSeq	16S V4	Apprill et al., 2016	Valid	Northern subtropics	253.1	34116	124
SRR3647373	SRP076276	USA:Florida Keys	24.572257 N	81.402277 W	Merulinidae	Orbicella faveolata	Mucus	Illumina MiSeq	16S V4	Apprill et al., 2016	Valid	Northern subtropics	253.1	25406	135
SRR3647374	SRP076276	USA:Florida Keys	24.572257 N	81.402277 W	Poritidae	Porites porites	Mucus	Illumina MiSeq	16S V4	Apprill et al., 2016	Valid	Northern subtropics	253.1	58683	1271
SRR3647375	SRP076276	USA:Florida Keys	24.572257 N	81.402277 W	Poritidae	Porites porites	Mucus	Illumina MiSeq	16S V4	Apprill et al., 2016	Valid	Northern subtropics	253.1	71053	1324
SRR3647376	SRP076276	USA:Florida Keys	24.597505 N	81.499924 W	Poritidae	Porites astreoides	Airburshed tissue*	Illumina MiSeq	16S V4	Apprill et al., 2016	Valid	Northern subtropics	248.6	171815	73
SRR3647377	SRP076276	USA:Florida Keys	24.572257 N	81.402277 W	Poritidae	Porites astreoides	Mucus	Illumina MiSeq	16S V4	Apprill et al., 2016	Valid	Northern subtropics	253.1	119066	2229
SRR3647378	SRP076276	USA:Florida Keys	24.572257 N	81.402277 W	Poritidae	Porites astreoides	Mucus	Illumina MiSeq	16S V4	Apprill et al., 2016	Valid	Northern subtropics	253.1	143167	3081
SRR3647379	SRP076276	USA:Florida Keys	24.572257 N	81.402277 W	Mussidae	Pseudodiploria strigosa	Mucus	Illumina MiSeq	16S V4	Apprill et al., 2016	Valid	Northern subtropics	252.8	160869	531
SRR3647380	SRP076276	USA:Florida Keys	24.552967 N	81.436997 W	Poritidae	Porites porites	Mucus	Illumina MiSeq	16S V4	Apprill et al., 2016	Valid	Northern subtropics	253.1	187762	1978
SRR3647381	SRP076276	USA:Florida Keys	24.552967 N	81.436997 W	Montastraeidae	Montastraea cavernosa	Mucus	Illumina MiSeq	16S V4	Apprill et al., 2016	Valid	Northern subtropics	253.1	31537	704
SRR3647382	SRP076276	USA:Florida Keys	24.552967 N	81.436997 W	Merulinidae	Orbicella faveolata	Mucus	Illumina MiSeq	16S V4	Apprill et al., 2016	Valid	Northern subtropics	253.2	74053	613
SRR3647383	SRP076276	USA:Florida Keys	24.552967 N	81.436997 W	Poritidae	Porites porites	Mucus	Illumina MiSeq	16S V4	Apprill et al., 2016	Valid	Northern subtropics	253.1	227327	1069
SRR3647384	SRP076276	USA:Florida Keys	24.552967 N	81.436997 W	Poritidae	Porites porites	Airburshed tissue*	Illumina MiSeq	16S V4	Apprill et al., 2016	Valid	Northern subtropics	248.7	125044	114
SRR3647385	SRP076276	USA:Florida Keys	24.552967 N	81.436997 W	Mussidae	Pseudodiploria strigosa	Mucus	Illumina MiSeq	16S V4	Apprill et al., 2016	Valid	Northern subtropics	253.1	70165	1827
SRR3647386	SRP076276	USA:Florida Keys	24.552967 N	81.436997 W	Poritidae	Porites porites	Mucus	Illumina MiSeq	16S V4	Apprill et al., 2016	Valid	Northern subtropics	253	179856	480
SRR3647387	SRP076276	USA:Florida Keys	24.597505 N	81.499924 W	Montastraeidae	Montastraea cavernosa	Decalcified tissue*	Illumina MiSeq	16S V4	Apprill et al., 2016	Valid	Northern subtropics	221.3	109671	1151
SRR3647388	SRP076276	USA:Florida Keys	24.552967 N	81.436997 W	Poritidae	Porites porites	Airburshed tissue*	Illumina MiSeq	16S V4	Apprill et al., 2016	Valid	Northern subtropics	248.3	213533	891
SRR3647390	SRP076276	USA:Florida Keys	24.552967 N	81.436997 W	Mussidae	Pseudodiploria strigosa	Mucus	Illumina MiSeq	16S V4	Apprill et al., 2016	Valid	Northern subtropics	253.1	82514	512
SRR3647392	SRP076276	USA:Florida Keys	24.552967 N	81.436997 W	Poritidae	Porites astreoides	Airburshed tissue*	Illumina MiSeq	16S V4	Apprill et al., 2016	Valid	Northern subtropics	248.7	256841	299
SRR3647393	SRP076276	USA:Florida Keys	24.552967 N	81.436997 W	Montastraeidae	Montastraea cavernosa	Mucus	Illumina MiSeq	16S V4	Apprill et al., 2016	Valid	Northern subtropics	253.1	161732	2179
SRR3647405	SRP076276	USA:Florida Keys	24.552967 N	81.436997 W	Poritidae	Porites astreoides	Airburshed tissue*	Illumina MiSeq	16S V4	Apprill et al., 2016	Valid	Northern subtropics	246.6	184973	413
SRR3647427	SRP076276	USA:Florida Keys	24.559927 N	81.382020 W	Poritidae	Porites astreoides	Mucus	Illumina MiSeq	16S V4	Apprill et al., 2016	Valid	Northern subtropics	253.1	161702	1477
SRR3647428	SRP076276	USA:Florida Keys	24.559927 N	81.382020 W	Montastraeidae	Montastraea cavernosa	Mucus	Illumina MiSeq	16S V4	Apprill et al., 2016	Valid	Northern subtropics	253.4	13499	98
SRR3647456	SRP076276	USA:Florida Keys	24.559927 N	81.382020 W	Poritidae	Porites astreoides	Mucus	Illumina MiSeq	16S V4	Apprill et al., 2016	Valid	Northern subtropics	253.2	588608	3066
SRR3647457	SRP076276	USA:Florida Keys	24.559927 N	81.382020 W	Poritidae	Porites astreoides	Airburshed tissue*	Illumina MiSeq	16S V4	Apprill et al., 2016	Valid	Northern subtropics	241.2	306924	948
SRR3647458	SRP076276	USA:Florida Keys	24.559927 N	81.382020 W	Poritidae	Porites astreoides	Mucus	Illumina MiSeq	16S V4	Apprill et al., 2016	Valid	Northern subtropics	253.3	138642	1894
SRR3647459	SRP076276	USA:Florida Keys	24.559927 N	81.382020 W	Poritidae	Porites porites	Mucus	Illumina MiSeq	16S V4	Apprill et al., 2016	Valid	Northern subtropics	253	92334	2008
SRR3647461	SRP076276	USA:Florida Keys	24.616145 N	81.427550 W	Poritidae	Porites astreoides	Airburshed tissue*	Illumina MiSeq	16S V4	Apprill et al., 2016	Valid	Northern subtropics	246.7	208518	1337
SRR3647462	SRP076276	USA:Florida Keys	24.559927 N	81.382020 W	Poritidae	Porites porites	Mucus	Illumina MiSeq	16S V4	Apprill et al., 2016	Valid	Northern subtropics	253	137294	680
SRR3647464	SRP076276	USA:Florida Keys	24.559927 N	81.382020 W	Merulinidae	Orbicella faveolata	Mucus	Illumina MiSeq	16S V4	Apprill et al., 2016	Valid	Northern subtropics	253.1	136853	394
SRR3647465	SRP076276	USA:Florida Keys	24.559927 N	81.382020 W	Mussidae	Pseudodiploria strigosa	Mucus	Illumina MiSeq	16S V4	Apprill et al., 2016	Valid	Northern subtropics	253.1	166846	951
SRR3647466	SRP076276	USA:Florida Keys	24.559927 N	81.382020 W	Poritidae	Porites porites	Mucus	Illumina MiSeq	16S V4	Apprill et al., 2016	Valid	Northern subtropics	253	266761	404
SRR3647467	SRP076276	USA:Florida Keys	24.559927 N	81.382020 W	Merulinidae	Orbicella faveolata	Mucus	Illumina MiSeq	16S V4	Apprill et al., 2016	Valid	Northern subtropics	253.1	25810	1286
SRR3647468	SRP076276	USA:Florida Keys	24.559927 N	81.382020 W	Mussidae	Pseudodiploria strigosa	Mucus	Illumina MiSeq	16S V4	Apprill et al., 2016	Valid	Northern subtropics	253.1	171629	2510
SRR3647469	SRP076276	USA:Florida Keys	24.559927 N	81.382020 W	Merulinidae	Orbicella faveolata	Mucus	Illumina MiSeq	16S V4	Apprill et al., 2016	Valid	Northern subtropics	253	156991	893
SRR3647498	SRP076276	USA:Florida Keys	24.559927 N	81.382020 W	Montastraeidae	Montastraea cavernosa	Mucus	Illumina MiSeq	16S V4	Apprill et al., 2016	Valid	Northern subtropics	253.3	21445	496
SRR3647499	SRP076276	USA:Florida Keys	24.559927 N	81.382020 W	Mussidae	Pseudodiploria strigosa	Mucus	Illumina MiSeq	16S V4	Apprill et al., 2016	Valid	Northern subtropics	253.2	14194	208
SRR3647500	SRP076276	USA:Florida Keys	24.616145 N	81.427550 W	Montastraeidae	Montastraea cavernosa	Decalcified tissue*	Illumina MiSeq	16S V4	Apprill et al., 2016	Valid	Northern subtropics	191.7	27191	281
SRR3647502	SRP076276	USA:Florida Keys	24.597505 N	81.499924 W	Poritidae	Porites astreoides	Decalcified tissue*	Illumina MiSeq	16S V4	Apprill et al., 2016	Valid	Northern subtropics	230.2	33299	41
SRR3647504	SRP076276	USA:Florida Keys	24.616145 N	81.427550 W	Merulinidae	Orbicella faveolata	Decalcified tissue*	Illumina MiSeq	16S V4	Apprill et al., 2016	Valid	Northern subtropics	218.7	35121	185
SRR3647506	SRP076276	USA:Florida Keys	24.572257 N	81.402277 W	Poritidae	Porites astreoides	Decalcified tissue*	Illumina MiSeq	16S V4	Apprill et al., 2016	Valid	Northern subtropics	232.5	43305	996
SRR3647507	SRP076276	USA:Florida Keys	24.552967 N	81.436997 W	Montastraeidae	Montastraea cavernosa	Decalcified tissue*	Illumina MiSeq	16S V4	Apprill et al., 2016	Valid	Northern subtropics	232.7	48279	444
SRR3647508	SRP076276	USA:Florida Keys	24.552967 N	81.436997 W	Poritidae	Porites astreoides	Decalcified tissue*	Illumina MiSeq	16S V4	Apprill et al., 2016	Valid	Northern subtropics	224.1	38398	58
SRR3647509	SRP076276	USA:Florida Keys	24.552967 N	81.436997 W	Montastraeidae	Montastraea cavernosa	Decalcified tissue*	Illumina MiSeq	16S V4	Apprill et al., 2016	Valid	Northern subtropics	230.1	27044	683
SRR3647510	SRP076276	USA:Florida Keys	24.559927 N	81.382020 W	Montastraeidae	Montastraea cavernosa	Decalcified tissue*	Illumina MiSeq	16S V4	Apprill et al., 2016	Valid	Northern subtropics	234	47380	472
SRR3647511	SRP076276	USA:Florida Keys	24.559927 N	81.382020 W	Merulinidae	Orbicella faveolata	Decalcified tissue*	Illumina MiSeq	16S V4	Apprill et al., 2016	Valid	Northern subtropics	213	42563	456
SRR3647512	SRP076276	USA:Florida Keys	24.616145 N	81.427550 W	Poritidae	Porites astreoides	Decalcified tissue*	Illumina MiSeq	16S V4	Apprill et al., 2016	Valid	Northern subtropics	228.6	114910	434
SRR3647513	SRP076276	USA:Florida Keys	24.616145 N	81.427550 W	Poritidae	Porites astreoides	Airburshed tissue*	Illumina MiSeq	16S V4	Apprill et al., 2016	Valid	Northern subtropics	248.1	202045	658
SRR3647514	SRP076276	USA:Florida Keys	24.616145 N	81.427550 W	Merulinidae	Orbicella faveolata	Decalcified tissue*	Illumina MiSeq	16S V4	Apprill et al., 2016	Valid	Northern subtropics	217.5	79415	1461
SRR3647515	SRP076276	USA:Florida Keys	24.616145 N	81.427550 W	Poritidae	Porites porites	Decalcified tissue*	Illumina MiSeq	16S V4	Apprill et al., 2016	Valid	Northern subtropics	229	99584	614
SRR3647516	SRP076276	USA:Florida Keys	24.597505 N	81.499924 W	Merulinidae	Orbicella faveolata	Decalcified tissue*	Illumina MiSeq	16S V4	Apprill et al., 2016	Valid	Northern subtropics	203.2	46986	445
SRR3647517	SRP076276	USA:Florida Keys	24.616145 N	81.427550 W	Poritidae	Porites porites	Airburshed tissue*	Illumina MiSeq	16S V4	Apprill et al., 2016	Valid	Northern subtropics	247.6	89515	550
SRR3647518	SRP076276	USA:Florida Keys	24.616145 N	81.427550 W	Poritidae	Porites porites	Decalcified tissue*	Illumina MiSeq	16S V4	Apprill et al., 2016	Valid	Northern subtropics	248.2	29481	128
SRR3647519	SRP076276	USA:Florida Keys	24.616145 N	81.427550 W	Poritidae	Porites porites	Airburshed tissue*	Illumina MiSeq	16S V4	Apprill et al., 2016	Valid	Northern subtropics	248.8	102047	101
SRR3647520	SRP076276	USA:Florida Keys	24.616145 N	81.427550 W	Mussidae	Pseudodiploria strigosa	Decalcified tissue*	Illumina MiSeq	16S V4	Apprill et al., 2016	Valid	Northern subtropics	234.6	34012	659
SRR3647523	SRP076276	USA:Florida Keys	24.616145 N	81.427550 W	Merulinidae	Orbicella faveolata	Decalcified tissue*	Illumina MiSeq	16S V4	Apprill et al., 2016	Valid	Northern subtropics	231.1	111213	1682
SRR3647524	SRP076276	USA:Florida Keys	24.616145 N	81.427550 W	Mussidae	Pseudodiploria strigosa	Decalcified tissue*	Illumina MiSeq	16S V4	Apprill et al., 2016	Valid	Northern subtropics	246	224427	607
SRR3647525	SRP076276	USA:Florida Keys	24.616145 N	81.427550 W	Poritidae	Porites porites	Decalcified tissue*	Illumina MiSeq	16S V4	Apprill et al., 2016	Valid	Northern subtropics	248.3	128585	141
SRR3647526	SRP076276	USA:Florida Keys	24.616145 N	81.427550 W	Poritidae	Porites porites	Airburshed tissue*	Illumina MiSeq	16S V4	Apprill et al., 2016	Valid	Northern subtropics	248.6	127896	380
SRR3647527	SRP076276	USA:Florida Keys	24.597505 N	81.499924 W	Mussidae	Pseudodiploria strigosa	Decalcified tissue*	Illumina MiSeq	16S V4	Apprill et al., 2016	Valid	Northern subtropics	236.9	57644	363
SRR3647528	SRP076276	USA:Florida Keys	24.616145 N	81.427550 W	Mussidae	Pseudodiploria strigosa	Decalcified tissue*	Illumina MiSeq	16S V4	Apprill et al., 2016	Valid	Northern subtropics	248.3	249317	506
SRR3647529	SRP076276	USA:Florida Keys	24.616145 N	81.427550 W	Montastraeidae	Montastraea cavernosa	Decalcified tissue*	Illumina MiSeq	16S V4	Apprill et al., 2016	Valid	Northern subtropics	216.5	44023	424
SRR3647530	SRP076276	USA:Florida Keys	24.616145 N	81.427550 W	Poritidae	Porites astreoides	Decalcified tissue*	Illumina MiSeq	16S V4	Apprill et al., 2016	Valid	Northern subtropics	227.4	227320	320
SRR3647531	SRP076276	USA:Florida Keys	24.616145 N	81.427550 W	Poritidae	Porites astreoides	Airburshed tissue*	Illumina MiSeq	16S V4	Apprill et al., 2016	Valid	Northern subtropics	241.3	23352	613
SRR3647533	SRP076276	USA:Florida Keys	24.572257 N	81.402277 W	Merulinidae	Orbicella faveolata	Decalcified tissue*	Illumina MiSeq	16S V4	Apprill et al., 2016	Valid	Northern subtropics	242.6	139587	1221
SRR3647540	SRP076276	USA:Florida Keys	24.572257 N	81.402277 W	Merulinidae	Orbicella faveolata	Decalcified tissue*	Illumina MiSeq	16S V4	Apprill et al., 2016	Valid	Northern subtropics	185.1	105303	840
SRR3647541	SRP076276	USA:Florida Keys	24.572257 N	81.402277 W	Merulinidae	Orbicella faveolata	Decalcified tissue*	Illumina MiSeq	16S V4	Apprill et al., 2016	Valid	Northern subtropics	180.6	144724	568
SRR3647542	SRP076276	USA:Florida Keys	24.572257 N	81.402277 W	Poritidae	Porites porites	Decalcified tissue*	Illumina MiSeq	16S V4	Apprill et al., 2016	Valid	Northern subtropics	246.1	186825	1307
SRR3647543	SRP076276	USA:Florida Keys	24.572257 N	81.402277 W	Poritidae	Porites porites	Airburshed tissue*	Illumina MiSeq	16S V4	Apprill et al., 2016	Valid	Northern subtropics	248.8	112313	314
SRR3647545	SRP076276	USA:Florida Keys	24.572257 N	81.402277 W	Poritidae	Porites porites	Decalcified tissue*	Illumina MiSeq	16S V4	Apprill et al., 2016	Valid	Northern subtropics	207.3	177068	516
SRR3647546	SRP076276	USA:Florida Keys	24.572257 N	81.402277 W	Poritidae	Porites porites	Airburshed tissue*	Illumina MiSeq	16S V4	Apprill et al., 2016	Valid	Northern subtropics	248.6	153560	521
SRR3647548	SRP076276	USA:Florida Keys	24.572257 N	81.402277 W	Poritidae	Porites astreoides	Airburshed tissue*	Illumina MiSeq	16S V4	Apprill et al., 2016	Valid	Northern subtropics	241.9	184007	2346
SRR3647549	SRP076276	USA:Florida Keys	24.572257 N	81.402277 W	Poritidae	Porites astreoides	Decalcified tissue*	Illumina MiSeq	16S V4	Apprill et al., 2016	Valid	Northern subtropics	216.4	23233	611
SRR3647550	SRP076276	USA:Florida Keys	24.572257 N	81.402277 W	Poritidae	Porites astreoides	Airburshed tissue*	Illumina MiSeq	16S V4	Apprill et al., 2016	Valid	Northern subtropics	243.7	201587	1610
SRR3647551	SRP076276	USA:Florida Keys	24.572257 N	81.402277 W	Mussidae	Pseudodiploria strigosa	Decalcified tissue*	Illumina MiSeq	16S V4	Apprill et al., 2016	Valid	Northern subtropics	216.6	63858	88
SRR3647552	SRP076276	USA:Florida Keys	24.552967 N	81.436997 W	Poritidae	Porites porites	Decalcified tissue*	Illumina MiSeq	16S V4	Apprill et al., 2016	Valid	Northern subtropics	248.6	172685	81
SRR3647553	SRP076276	USA:Florida Keys	24.552967 N	81.436997 W	Poritidae	Porites porites	Airburshed tissue*	Illumina MiSeq	16S V4	Apprill et al., 2016	Valid	Northern subtropics	247.9	200979	813
SRR3647554	SRP076276	USA:Florida Keys	24.552967 N	81.436997 W	Merulinidae	Orbicella faveolata	Decalcified tissue*	Illumina MiSeq	16S V4	Apprill et al., 2016	Valid	Northern subtropics	192.6	216084	1492
SRR3647555	SRP076276	USA:Florida Keys	24.597505 N	81.499924 W	Merulinidae	Orbicella faveolata	Decalcified tissue*	Illumina MiSeq	16S V4	Apprill et al., 2016	Valid	Northern subtropics	183.5	163908	427
SRR3647556	SRP076276	USA:Florida Keys	24.552967 N	81.436997 W	Poritidae	Porites porites	Decalcified tissue*	Illumina MiSeq	16S V4	Apprill et al., 2016	Valid	Northern subtropics	244.4	208470	148
SRR3647557	SRP076276	USA:Florida Keys	24.552967 N	81.436997 W	Mussidae	Pseudodiploria strigosa	Decalcified tissue*	Illumina MiSeq	16S V4	Apprill et al., 2016	Valid	Northern subtropics	184.2	106796	271
SRR3647558	SRP076276	USA:Florida Keys	24.552967 N	81.436997 W	Mussidae	Pseudodiploria strigosa	Decalcified tissue*	Illumina MiSeq	16S V4	Apprill et al., 2016	Valid	Northern subtropics	242.9	308996	2857
SRR3647560	SRP076276	USA:Florida Keys	24.552967 N	81.436997 W	Poritidae	Porites porites	Decalcified tissue*	Illumina MiSeq	16S V4	Apprill et al., 2016	Valid	Northern subtropics	228.6	265133	1170
SRR3647561	SRP076276	USA:Florida Keys	24.552967 N	81.436997 W	Merulinidae	Orbicella faveolata	Decalcified tissue*	Illumina MiSeq	16S V4	Apprill et al., 2016	Valid	Northern subtropics	227.8	206470	1012
SRR3647564	SRP076276	USA:Florida Keys	24.552967 N	81.436997 W	Mussidae	Pseudodiploria strigosa	Decalcified tissue*	Illumina MiSeq	16S V4	Apprill et al., 2016	Valid	Northern subtropics	234.3	172686	1365
SRR3647566	SRP076276	USA:Florida Keys	24.552967 N	81.436997 W	Poritidae	Porites astreoides	Decalcified tissue*	Illumina MiSeq	16S V4	Apprill et al., 2016	Valid	Northern subtropics	241.2	19022	340
SRR3647567	SRP076276	USA:Florida Keys	24.597505 N	81.499924 W	Poritidae	Porites astreoides	Airburshed tissue*	Illumina MiSeq	16S V4	Apprill et al., 2016	Valid	Northern subtropics	248.3	134028	692
SRR3647568	SRP076276	USA:Florida Keys	24.552967 N	81.436997 W	Poritidae	Porites astreoides	Decalcified tissue*	Illumina MiSeq	16S V4	Apprill et al., 2016	Valid	Northern subtropics	241.7	18026	59
SRR3647569	SRP076276	USA:Florida Keys	24.559927 N	81.382020 W	Poritidae	Porites astreoides	Decalcified tissue*	Illumina MiSeq	16S V4	Apprill et al., 2016	Valid	Northern subtropics	222.4	16416	621
SRR3647570	SRP076276	USA:Florida Keys	24.559927 N	81.382020 W	Poritidae	Porites astreoides	Decalcified tissue*	Illumina MiSeq	16S V4	Apprill et al., 2016	Valid	Northern subtropics	228.4	21461	265
SRR3647571	SRP076276	USA:Florida Keys	24.559927 N	81.382020 W	Poritidae	Porites astreoides	Airburshed tissue*	Illumina MiSeq	16S V4	Apprill et al., 2016	Valid	Northern subtropics	245.8	133874	678
SRR3647572	SRP076276	USA:Florida Keys	24.559927 N	81.382020 W	Poritidae	Porites porites	Decalcified tissue*	Illumina MiSeq	16S V4	Apprill et al., 2016	Valid	Northern subtropics	243.8	168990	146
SRR3647573	SRP076276	USA:Florida Keys	24.559927 N	81.382020 W	Poritidae	Porites porites	Decalcified tissue*	Illumina MiSeq	16S V4	Apprill et al., 2016	Valid	Northern subtropics	241.9	195921	197
SRR3647575	SRP076276	USA:Florida Keys	24.559927 N	81.382020 W	Merulinidae	Orbicella faveolata	Decalcified tissue*	Illumina MiSeq	16S V4	Apprill et al., 2016	Valid	Northern subtropics	190.3	131893	885
SRR3647576	SRP076276	USA:Florida Keys	24.559927 N	81.382020 W	Mussidae	Pseudodiploria strigosa	Decalcified tissue*	Illumina MiSeq	16S V4	Apprill et al., 2016	Valid	Northern subtropics	238.3	173556	407
SRR3647579	SRP076276	USA:Florida Keys	24.559927 N	81.382020 W	Merulinidae	Orbicella faveolata	Decalcified tissue*	Illumina MiSeq	16S V4	Apprill et al., 2016	Valid	Northern subtropics	187.9	123267	608
SRR3647580	SRP076276	USA:Florida Keys	24.559927 N	81.382020 W	Mussidae	Pseudodiploria strigosa	Decalcified tissue*	Illumina MiSeq	16S V4	Apprill et al., 2016	Valid	Northern subtropics	230.8	113311	939
SRR3647581	SRP076276	USA:Florida Keys	24.597505 N	81.499924 W	Poritidae	Porites porites	Mucus	Illumina MiSeq	16S V4	Apprill et al., 2016	Valid	Northern subtropics	253.1	118259	769
SRR3647582	SRP076276	USA:Florida Keys	24.597505 N	81.499924 W	Poritidae	Porites porites	Mucus	Illumina MiSeq	16S V4	Apprill et al., 2016	Valid	Northern subtropics	253.1	31782	124
SRR3647583	SRP076276	USA:Florida Keys	24.597505 N	81.499924 W	Montastraeidae	Montastraea cavernosa	Mucus	Illumina MiSeq	16S V4	Apprill et al., 2016	Valid	Northern subtropics	253	22395	270
SRR3647584	SRP076276	USA:Florida Keys	24.597505 N	81.499924 W	Merulinidae	Orbicella faveolata	Mucus	Illumina MiSeq	16S V4	Apprill et al., 2016	Valid	Northern subtropics	253.1	140379	1052
SRR3647585	SRP076276	USA:Florida Keys	24.597505 N	81.499924 W	Poritidae	Porites porites	Mucus	Illumina MiSeq	16S V4	Apprill et al., 2016	Valid	Northern subtropics	253.1	117677	1044
SRR3647586	SRP076276	USA:Florida Keys	24.597505 N	81.499924 W	Poritidae	Porites porites	Airburshed tissue*	Illumina MiSeq	16S V4	Apprill et al., 2016	Valid	Northern subtropics	246.4	151075	175
SRR3647587	SRP076276	USA:Florida Keys	24.597505 N	81.499924 W	Mussidae	Pseudodiploria strigosa	Mucus	Illumina MiSeq	16S V4	Apprill et al., 2016	Valid	Northern subtropics	253.1	29769	92
SRR3647592	SRP076276	USA:Florida Keys	24.597505 N	81.499924 W	Mussidae	Pseudodiploria strigosa	Mucus	Illumina MiSeq	16S V4	Apprill et al., 2016	Valid	Northern subtropics	253.1	24766	202
SRR3647593	SRP076276	USA:Florida Keys	24.597505 N	81.499924 W	Merulinidae	Orbicella faveolata	Decalcified tissue*	Illumina MiSeq	16S V4	Apprill et al., 2016	Valid	Northern subtropics	224.2	218028	2620
SRR3647595	SRP076276	USA:Florida Keys	24.597505 N	81.499924 W	Montastraeidae	Montastraea cavernosa	Mucus	Illumina MiSeq	16S V4	Apprill et al., 2016	Valid	Northern subtropics	253.1	52124	358
SRR3647596	SRP076276	USA:Florida Keys	24.597505 N	81.499924 W	Poritidae	Porites astreoides	Mucus	Illumina MiSeq	16S V4	Apprill et al., 2016	Valid	Northern subtropics	253.1	189084	2941
SRR3647598	SRP076276	USA:Florida Keys	24.597505 N	81.499924 W	Poritidae	Porites astreoides	Mucus	Illumina MiSeq	16S V4	Apprill et al., 2016	Valid	Northern subtropics	253.1	90807	1298
SRR3647599	SRP076276	USA:Florida Keys	24.597505 N	81.499924 W	Poritidae	Porites astreoides	Mucus	Illumina MiSeq	16S V4	Apprill et al., 2016	Valid	Northern subtropics	253.1	93148	212
SRR3647600	SRP076276	USA:Florida Keys	24.597505 N	81.499924 W	Montastraeidae	Montastraea cavernosa	Mucus	Illumina MiSeq	16S V4	Apprill et al., 2016	Valid	Northern subtropics	253.1	35894	386
SRR3647601	SRP076276	USA:Florida Keys	24.616145 N	81.427550 W	Poritidae	Porites astreoides	Mucus	Illumina MiSeq	16S V4	Apprill et al., 2016	Valid	Northern subtropics	253.1	85797	2674
SRR3647602	SRP076276	USA:Florida Keys	24.616145 N	81.427550 W	Montastraeidae	Montastraea cavernosa	Mucus	Illumina MiSeq	16S V4	Apprill et al., 2016	Valid	Northern subtropics	253.2	21624	104
SRR3647603	SRP076276	USA:Florida Keys	24.616145 N	81.427550 W	Poritidae	Porites astreoides	Mucus	Illumina MiSeq	16S V4	Apprill et al., 2016	Valid	Northern subtropics	253	73386	1648
SRR3647604	SRP076276	USA:Florida Keys	24.597505 N	81.499924 W	Poritidae	Porites astreoides	Airburshed tissue*	Illumina MiSeq	16S V4	Apprill et al., 2016	Valid	Northern subtropics	247.3	117957	694
SRR3647605	SRP076276	USA:Florida Keys	24.616145 N	81.427550 W	Merulinidae	Orbicella faveolata	Mucus	Illumina MiSeq	16S V4	Apprill et al., 2016	Valid	Northern subtropics	253.8	12972	161
SRR3647606	SRP076276	USA:Florida Keys	24.616145 N	81.427550 W	Poritidae	Porites porites	Mucus	Illumina MiSeq	16S V4	Apprill et al., 2016	Valid	Northern subtropics	253.1	138535	2011
SRR3647607	SRP076276	USA:Florida Keys	24.616145 N	81.427550 W	Poritidae	Porites porites	Mucus	Illumina MiSeq	16S V4	Apprill et al., 2016	Valid	Northern subtropics	253.1	88529	1684
SRR3647608	SRP076276	USA:Florida Keys	24.616145 N	81.427550 W	Mussidae	Pseudodiploria strigosa	Mucus	Illumina MiSeq	16S V4	Apprill et al., 2016	Valid	Northern subtropics	253.2	42050	329
SRR3647609	SRP076276	USA:Florida Keys	24.616145 N	81.427550 W	Merulinidae	Orbicella faveolata	Mucus	Illumina MiSeq	16S V4	Apprill et al., 2016	Valid	Northern subtropics	253.1	40527	1296
SRR3647610	SRP076276	USA:Florida Keys	24.616145 N	81.427550 W	Mussidae	Pseudodiploria strigosa	Mucus	Illumina MiSeq	16S V4	Apprill et al., 2016	Valid	Northern subtropics	253.1	66920	517
SRR3647611	SRP076276	USA:Florida Keys	24.616145 N	81.427550 W	Poritidae	Porites porites	Mucus	Illumina MiSeq	16S V4	Apprill et al., 2016	Valid	Northern subtropics	253.1	39124	912
SRR3647612	SRP076276	USA:Florida Keys	24.616145 N	81.427550 W	Montastraeidae	Montastraea cavernosa	Mucus	Illumina MiSeq	16S V4	Apprill et al., 2016	Valid	Northern subtropics	253.2	75051	390
SRR3647613	SRP076276	USA:Florida Keys	24.616145 N	81.427550 W	Merulinidae	Orbicella faveolata	Mucus	Illumina MiSeq	16S V4	Apprill et al., 2016	Valid	Northern subtropics	253.1	102122	2406
SRR3647614	SRP076276	USA:Florida Keys	24.616145 N	81.427550 W	Mussidae	Pseudodiploria strigosa	Mucus	Illumina MiSeq	16S V4	Apprill et al., 2016	Valid	Northern subtropics	253.2	46112	241
SRR3647618	SRP076276	USA:Florida Keys	24.552967 N	81.436997 W	Montastraeidae	Montastraea cavernosa	Mucus	Illumina MiSeq	16S V4	Apprill et al., 2016	Valid	Northern subtropics	253.2	92439	1017
SRR5369404	SRP102380	Australia:Heron Island,Coral Gardens flat	23.4468 S	151.9129 E	Pocilloporidae	Pocillopora damicornis	Tissue	Illumina MiSeq	16S V4	van Oppen et al., 2018	Valid	Southern subtropics	175	27728	24
SRR5369405	SRP102380	Australia:Heron Island,Coral Gardens flat	23.4468 S	151.9129 E	Pocilloporidae	Pocillopora damicornis	Tissue	Illumina MiSeq	16S V4	van Oppen et al., 2018	Valid	Southern subtropics	175	34045	33
SRR5369406	SRP102380	Australia:Heron Island,Coral Gardens flat	23.4468 S	151.9129 E	Pocilloporidae	Pocillopora damicornis	Tissue	Illumina MiSeq	16S V4	van Oppen et al., 2018	Valid	Southern subtropics	175	47547	42
SRR5369407	SRP102380	Australia:Heron Island,Coral Gardens flat	23.4468 S	151.9129 E	Pocilloporidae	Pocillopora damicornis	Tissue	Illumina MiSeq	16S V4	van Oppen et al., 2018	Valid	Southern subtropics	175	49844	34
SRR5369408	SRP102380	Australia:Heron Island,Coral Gardens flat	23.4468 S	151.9129 E	Pocilloporidae	Pocillopora damicornis	Tissue	Illumina MiSeq	16S V4	van Oppen et al., 2018	Valid	Southern subtropics	175	47516	54
SRR5369410	SRP102380	Australia:Heron Island,Coral Gardens flat	23.4468 S	151.9129 E	Pocilloporidae	Pocillopora damicornis	Tissue	Illumina MiSeq	16S V4	van Oppen et al., 2018	Valid	Southern subtropics	175	52091	84
SRR5369411	SRP102380	Australia:Heron Island,Coral Gardens flat	23.4468 S	151.9129 E	Pocilloporidae	Pocillopora damicornis	Tissue	Illumina MiSeq	16S V4	van Oppen et al., 2018	Valid	Southern subtropics	175	22967	32
SRR5369412	SRP102380	Australia:Heron Island,Coral Gardens flat	23.4468 S	151.9129 E	Pocilloporidae	Pocillopora damicornis	Tissue	Illumina MiSeq	16S V4	van Oppen et al., 2018	Valid	Southern subtropics	175	37313	33
SRR5369413	SRP102380	Australia:Heron Island,Coral Gardens flat	23.4468 S	151.9129 E	Pocilloporidae	Pocillopora damicornis	Tissue	Illumina MiSeq	16S V4	van Oppen et al., 2018	Valid	Southern subtropics	175	41776	31
SRR5369416	SRP102380	Australia:Heron Island,Coral Gardens flat	23.4468 S	151.9129 E	Pocilloporidae	Pocillopora damicornis	Tissue	Illumina MiSeq	16S V4	van Oppen et al., 2018	Valid	Southern subtropics	175	54678	40
SRR5369417	SRP102380	Australia:Heron Island,Coral Gardens flat	23.4468 S	151.9129 E	Pocilloporidae	Pocillopora damicornis	Tissue	Illumina MiSeq	16S V4	van Oppen et al., 2018	Valid	Southern subtropics	175	46046	33
SRR5369418	SRP102380	Australia:Heron Island,Coral Gardens flat	23.4468 S	151.9129 E	Pocilloporidae	Pocillopora damicornis	Tissue	Illumina MiSeq	16S V4	van Oppen et al., 2018	Valid	Southern subtropics	175	32419	31
SRR5369419	SRP102380	Australia:Heron Island,Coral Canyons slope	23.4552 S	151.9245 E	Pocilloporidae	Pocillopora damicornis	Tissue	Illumina MiSeq	16S V4	van Oppen et al., 2018	Valid	Southern subtropics	175	59316	71
SRR5369420	SRP102380	Australia:Heron Island,Coral Canyons slope	23.4474 S	151.9126 E	Pocilloporidae	Pocillopora damicornis	Tissue	Illumina MiSeq	16S V4	van Oppen et al., 2018	Valid	Southern subtropics	175	52508	120
SRR5369421	SRP102380	Australia:Heron Island,Coral Canyons slope	23.4474 S	151.9126 E	Pocilloporidae	Pocillopora damicornis	Tissue	Illumina MiSeq	16S V4	van Oppen et al., 2018	Valid	Southern subtropics	175	32318	40
SRR5369422	SRP102380	Australia:Heron Island,Coral Canyons slope	23.4474 S	151.9126 E	Pocilloporidae	Pocillopora damicornis	Tissue	Illumina MiSeq	16S V4	van Oppen et al., 2018	Valid	Southern subtropics	175	41988	75
SRR5369423	SRP102380	Australia:Heron Island,Coral Canyons slope	23.4474 S	151.9126 E	Pocilloporidae	Pocillopora damicornis	Tissue	Illumina MiSeq	16S V4	van Oppen et al., 2018	Valid	Southern subtropics	175	37312	53
SRR5369424	SRP102380	Australia:Heron Island,Coral Canyons slope	23.4474 S	151.9126 E	Pocilloporidae	Pocillopora damicornis	Tissue	Illumina MiSeq	16S V4	van Oppen et al., 2018	Valid	Southern subtropics	175	37627	72
SRR5369425	SRP102380	Australia:Heron Island,Coral Canyons slope	23.4474 S	151.9126 E	Pocilloporidae	Pocillopora damicornis	Tissue	Illumina MiSeq	16S V4	van Oppen et al., 2018	Valid	Southern subtropics	175	47446	111
SRR5369426	SRP102380	Australia:Heron Island,Coral Canyons slope	23.4474 S	151.9126 E	Pocilloporidae	Pocillopora damicornis	Tissue	Illumina MiSeq	16S V4	van Oppen et al., 2018	Valid	Southern subtropics	175	51984	72
SRR5369427	SRP102380	Australia:Heron Island,Coral Canyons slope	23.4474 S	151.9126 E	Pocilloporidae	Pocillopora damicornis	Tissue	Illumina MiSeq	16S V4	van Oppen et al., 2018	Valid	Southern subtropics	175	42459	53
SRR5369428	SRP102380	Australia:Heron Island,Coral Canyons slope	23.4474 S	151.9126 E	Pocilloporidae	Pocillopora damicornis	Tissue	Illumina MiSeq	16S V4	van Oppen et al., 2018	Valid	Southern subtropics	175	50374	91
SRR5369429	SRP102380	Australia:Heron Island,Coral Canyons slope	23.4474 S	151.9126 E	Pocilloporidae	Pocillopora damicornis	Tissue	Illumina MiSeq	16S V4	van Oppen et al., 2018	Valid	Southern subtropics	175	22755	75
SRR5369430	SRP102380	Australia:Heron Island,Coral Canyons slope	23.4474 S	151.9126 E	Pocilloporidae	Pocillopora damicornis	Tissue	Illumina MiSeq	16S V4	van Oppen et al., 2018	Valid	Southern subtropics	175	30868	56
SRR5369431	SRP102380	Australia:Heron Island,Coral Canyons slope	23.4474 S	151.9126 E	Pocilloporidae	Pocillopora damicornis	Tissue	Illumina MiSeq	16S V4	van Oppen et al., 2018	Valid	Southern subtropics	175	47777	92
SRR5369432	SRP102380	Australia:Heron Island,Coral Canyons slope	23.4474 S	151.9126 E	Pocilloporidae	Pocillopora damicornis	Tissue	Illumina MiSeq	16S V4	van Oppen et al., 2018	Valid	Southern subtropics	175	59836	67
SRR5369433	SRP102380	Australia:Heron Island,Coral Canyons slope	23.4474 S	151.9126 E	Pocilloporidae	Pocillopora damicornis	Tissue	Illumina MiSeq	16S V4	van Oppen et al., 2018	Valid	Southern subtropics	175	35193	124
SRR5369434	SRP102380	Australia:Heron Island,Coral Canyons slope	23.4474 S	151.9126 E	Pocilloporidae	Pocillopora damicornis	Tissue	Illumina MiSeq	16S V4	van Oppen et al., 2018	Valid	Southern subtropics	175	76303	76
SRR5369435	SRP102380	Australia:Heron Island,Coral Canyons slope	23.4474 S	151.9126 E	Pocilloporidae	Pocillopora damicornis	Tissue	Illumina MiSeq	16S V4	van Oppen et al., 2018	Valid	Southern subtropics	175	66899	69
SRR5369436	SRP102380	Australia:Heron Island,Coral Canyons slope	23.4474 S	151.9126 E	Pocilloporidae	Pocillopora damicornis	Tissue	Illumina MiSeq	16S V4	van Oppen et al., 2018	Valid	Southern subtropics	175	38846	58
SRR5369437	SRP102380	Australia:Heron Island,Coral Canyons slope	23.4474 S	151.9126 E	Pocilloporidae	Pocillopora damicornis	Tissue	Illumina MiSeq	16S V4	van Oppen et al., 2018	Valid	Southern subtropics	175	30363	54
SRR5369438	SRP102380	Australia:Heron Island,Coral Canyons slope	23.4474 S	151.9126 E	Pocilloporidae	Pocillopora damicornis	Tissue	Illumina MiSeq	16S V4	van Oppen et al., 2018	Valid	Southern subtropics	175	36468	82
SRR5369440	SRP102380	Australia:Heron Island,Coral Canyons flat	23.4540 S	151.9263 E	Pocilloporidae	Pocillopora damicornis	Tissue	Illumina MiSeq	16S V4	van Oppen et al., 2018	Valid	Southern subtropics	175	52238	34
SRR5369441	SRP102380	Australia:Heron Island,Coral Canyons flat	23.4540 S	151.9263 E	Pocilloporidae	Pocillopora damicornis	Tissue	Illumina MiSeq	16S V4	van Oppen et al., 2018	Valid	Southern subtropics	175	52797	22
SRR5369442	SRP102380	Australia:Heron Island,Coral Canyons flat	23.4540 S	151.9263 E	Pocilloporidae	Pocillopora damicornis	Tissue	Illumina MiSeq	16S V4	van Oppen et al., 2018	Valid	Southern subtropics	175	49388	58
SRR5369443	SRP102380	Australia:Heron Island,Coral Canyons flat	23.4540 S	151.9263 E	Pocilloporidae	Pocillopora damicornis	Tissue	Illumina MiSeq	16S V4	van Oppen et al., 2018	Valid	Southern subtropics	175	26832	34
SRR5369446	SRP102380	Australia:Heron Island,Coral Canyons flat	23.4540 S	151.9263 E	Pocilloporidae	Pocillopora damicornis	Tissue	Illumina MiSeq	16S V4	van Oppen et al., 2018	Valid	Southern subtropics	175	60303	44
SRR5369448	SRP102380	Australia:Heron Island,Coral Canyons flat	23.4540 S	151.9263 E	Pocilloporidae	Pocillopora damicornis	Tissue	Illumina MiSeq	16S V4	van Oppen et al., 2018	Valid	Southern subtropics	175	47306	47
SRR5369449	SRP102380	Australia:Heron Island,Coral Canyons flat	23.4540 S	151.9263 E	Pocilloporidae	Pocillopora damicornis	Tissue	Illumina MiSeq	16S V4	van Oppen et al., 2018	Valid	Southern subtropics	175	68597	50
SRR5369450	SRP102380	Australia:Heron Island,Coral Canyons flat	23.4540 S	151.9263 E	Pocilloporidae	Pocillopora damicornis	Tissue	Illumina MiSeq	16S V4	van Oppen et al., 2018	Valid	Southern subtropics	175	37945	70
SRR5369451	SRP102380	Australia:Heron Island,Coral Canyons flat	23.4540 S	151.9263 E	Pocilloporidae	Pocillopora damicornis	Tissue	Illumina MiSeq	16S V4	van Oppen et al., 2018	Valid	Southern subtropics	175	24329	79
SRR5369452	SRP102380	Australia:Heron Island,Coral Canyons flat	23.4540 S	151.9263 E	Pocilloporidae	Pocillopora damicornis	Tissue	Illumina MiSeq	16S V4	van Oppen et al., 2018	Valid	Southern subtropics	175	44511	48
SRR5369453	SRP102380	Australia:Heron Island,Coral Canyons flat	23.4540 S	151.9263 E	Pocilloporidae	Pocillopora damicornis	Tissue	Illumina MiSeq	16S V4	van Oppen et al., 2018	Valid	Southern subtropics	175	40164	96
SRR5369454	SRP102380	Australia:Heron Island,Coral Canyons flat	23.4540 S	151.9263 E	Pocilloporidae	Pocillopora damicornis	Tissue	Illumina MiSeq	16S V4	van Oppen et al., 2018	Valid	Southern subtropics	175	51415	42
SRR5447856	SRP103911	Fiji	18.13 S	177.42 E	Pocilloporidae	Pocillopora damicornis	Holobiont	Illumina MiSeq	16S V4	Beatty et al., 2018	Valid	Tropics	201	26322	39
SRR5447857	SRP103911	Fiji	18.13 S	177.42 E	Pocilloporidae	Pocillopora damicornis	Holobiont	Illumina MiSeq	16S V4	Beatty et al., 2018	Valid	Tropics	201	49471	68
SRR5447859	SRP103911	Fiji	18.13 S	177.42 E	Pocilloporidae	Pocillopora damicornis	Holobiont	Illumina MiSeq	16S V4	Beatty et al., 2018	Valid	Tropics	201	30273	80
SRR5447861	SRP103911	Fiji	18.13 S	177.42 E	Pocilloporidae	Pocillopora damicornis	Holobiont	Illumina MiSeq	16S V4	Beatty et al., 2018	Valid	Tropics	201	18139	79
SRR5447862	SRP103911	Fiji	18.13 S	177.42 E	Pocilloporidae	Pocillopora damicornis	Holobiont	Illumina MiSeq	16S V4	Beatty et al., 2018	Valid	Tropics	201	53239	56
SRR5447863	SRP103911	Fiji	18.13 S	177.42 E	Pocilloporidae	Pocillopora damicornis	Holobiont	Illumina MiSeq	16S V4	Beatty et al., 2018	Valid	Tropics	201	45040	85
SRR5447864	SRP103911	Fiji	18.13 S	177.42 E	Pocilloporidae	Pocillopora damicornis	Holobiont	Illumina MiSeq	16S V4	Beatty et al., 2018	Valid	Tropics	201	44698	52
SRR5447865	SRP103911	Fiji	18.13 S	177.42 E	Pocilloporidae	Pocillopora damicornis	Holobiont	Illumina MiSeq	16S V4	Beatty et al., 2018	Valid	Tropics	201	47030	97
SRR5447867	SRP103911	Fiji	18.13 S	177.42 E	Pocilloporidae	Pocillopora damicornis	Holobiont	Illumina MiSeq	16S V4	Beatty et al., 2018	Valid	Tropics	201	16771	42
SRR5447868	SRP103911	Fiji	18.13 S	177.42 E	Pocilloporidae	Pocillopora damicornis	Holobiont	Illumina MiSeq	16S V4	Beatty et al., 2018	Valid	Tropics	201	18580	78
SRR5447869	SRP103911	Fiji	18.13 S	177.42 E	Pocilloporidae	Pocillopora damicornis	Holobiont	Illumina MiSeq	16S V4	Beatty et al., 2018	Valid	Tropics	201	24611	68
SRR5447871	SRP103911	Fiji	18.13 S	177.42 E	Pocilloporidae	Pocillopora damicornis	Holobiont	Illumina MiSeq	16S V4	Beatty et al., 2018	Valid	Tropics	201	34326	76
SRR5447872	SRP103911	Fiji	18.13 S	177.42 E	Pocilloporidae	Pocillopora damicornis	Holobiont	Illumina MiSeq	16S V4	Beatty et al., 2018	Valid	Tropics	201	40154	61
SRR5447873	SRP103911	Fiji	18.13 S	177.42 E	Pocilloporidae	Pocillopora damicornis	Holobiont	Illumina MiSeq	16S V4	Beatty et al., 2018	Valid	Tropics	201	48627	59
SRR5447874	SRP103911	Fiji	18.13 S	177.42 E	Pocilloporidae	Pocillopora damicornis	Holobiont	Illumina MiSeq	16S V4	Beatty et al., 2018	Valid	Tropics	201	20150	40
SRR5447877	SRP103911	Fiji	18.13 S	177.42 E	Pocilloporidae	Pocillopora damicornis	Holobiont	Illumina MiSeq	16S V4	Beatty et al., 2018	Valid	Tropics	201	45244	65
SRR5447878	SRP103911	Fiji	18.13 S	177.42 E	Pocilloporidae	Pocillopora damicornis	Holobiont	Illumina MiSeq	16S V4	Beatty et al., 2018	Valid	Tropics	201	33049	102
SRR5447882	SRP103911	Fiji	18.13 S	177.42 E	Pocilloporidae	Pocillopora damicornis	Holobiont	Illumina MiSeq	16S V4	Beatty et al., 2018	Valid	Tropics	201	27960	41
SRR5447883	SRP103911	Fiji	18.13 S	177.42 E	Pocilloporidae	Pocillopora damicornis	Holobiont	Illumina MiSeq	16S V4	Beatty et al., 2018	Valid	Tropics	201	33144	73
SRR5447885	SRP103911	Fiji	18.13 S	177.42 E	Pocilloporidae	Pocillopora damicornis	Holobiont	Illumina MiSeq	16S V4	Beatty et al., 2018	Valid	Tropics	201	23007	87
SRR5447886	SRP103911	Fiji	18.13 S	177.42 E	Pocilloporidae	Pocillopora damicornis	Holobiont	Illumina MiSeq	16S V4	Beatty et al., 2018	Valid	Tropics	201	15262	66
SRR5447887	SRP103911	Fiji	18.13 S	177.42 E	Pocilloporidae	Pocillopora damicornis	Holobiont	Illumina MiSeq	16S V4	Beatty et al., 2018	Valid	Tropics	201	46335	80
SRR5447889	SRP103911	Fiji	18.13 S	177.42 E	Pocilloporidae	Pocillopora damicornis	Holobiont	Illumina MiSeq	16S V4	Beatty et al., 2018	Valid	Tropics	201	16770	44
SRR5447890	SRP103911	Fiji	18.13 S	177.42 E	Pocilloporidae	Pocillopora damicornis	Holobiont	Illumina MiSeq	16S V4	Beatty et al., 2018	Valid	Tropics	201	56668	54
SRR5447892	SRP103911	Fiji	18.13 S	177.42 E	Pocilloporidae	Pocillopora damicornis	Holobiont	Illumina MiSeq	16S V4	Beatty et al., 2018	Valid	Tropics	201	47719	56
SRR5447893	SRP103911	Fiji	18.13 S	177.42 E	Pocilloporidae	Pocillopora damicornis	Holobiont	Illumina MiSeq	16S V4	Beatty et al., 2018	Valid	Tropics	201	23288	92
SRR5447894	SRP103911	Fiji	18.13 S	177.42 E	Pocilloporidae	Pocillopora damicornis	Holobiont	Illumina MiSeq	16S V4	Beatty et al., 2018	Valid	Tropics	201	32729	31
SRR5447895	SRP103911	Fiji	18.13 S	177.42 E	Pocilloporidae	Pocillopora damicornis	Holobiont	Illumina MiSeq	16S V4	Beatty et al., 2018	Valid	Tropics	201	27147	30
SRR5447896	SRP103911	Fiji	18.13 S	177.42 E	Pocilloporidae	Pocillopora damicornis	Holobiont	Illumina MiSeq	16S V4	Beatty et al., 2018	Valid	Tropics	201	20679	35
SRR5447897	SRP103911	Fiji	18.13 S	177.42 E	Pocilloporidae	Pocillopora damicornis	Holobiont	Illumina MiSeq	16S V4	Beatty et al., 2018	Valid	Tropics	201	17838	22
SRR5447898	SRP103911	Fiji	18.13 S	177.42 E	Pocilloporidae	Pocillopora damicornis	Holobiont	Illumina MiSeq	16S V4	Beatty et al., 2018	Valid	Tropics	201	44282	53
SRR5447899	SRP103911	Fiji	18.13 S	177.42 E	Pocilloporidae	Pocillopora damicornis	Holobiont	Illumina MiSeq	16S V4	Beatty et al., 2018	Valid	Tropics	201	52947	24
SRR5447900	SRP103911	Fiji	18.13 S	177.42 E	Pocilloporidae	Pocillopora damicornis	Holobiont	Illumina MiSeq	16S V4	Beatty et al., 2018	Valid	Tropics	201	32276	28
SRR5447901	SRP103911	Fiji	18.13 S	177.42 E	Pocilloporidae	Pocillopora damicornis	Holobiont	Illumina MiSeq	16S V4	Beatty et al., 2018	Valid	Tropics	201	16622	21
SRR5447902	SRP103911	Fiji	18.13 S	177.42 E	Pocilloporidae	Pocillopora damicornis	Holobiont	Illumina MiSeq	16S V4	Beatty et al., 2018	Valid	Tropics	201	15904	23
SRR5447903	SRP103911	Fiji	18.13 S	177.42 E	Pocilloporidae	Pocillopora damicornis	Holobiont	Illumina MiSeq	16S V4	Beatty et al., 2018	Valid	Tropics	201	19276	24
SRR5447904	SRP103911	Fiji	18.13 S	177.42 E	Pocilloporidae	Pocillopora damicornis	Holobiont	Illumina MiSeq	16S V4	Beatty et al., 2018	Valid	Tropics	201	24998	34
SRR5447905	SRP103911	Fiji	18.13 S	177.42 E	Pocilloporidae	Pocillopora damicornis	Holobiont	Illumina MiSeq	16S V4	Beatty et al., 2018	Valid	Tropics	201	13286	21
SRR5447906	SRP103911	Fiji	18.13 S	177.42 E	Pocilloporidae	Pocillopora damicornis	Holobiont	Illumina MiSeq	16S V4	Beatty et al., 2018	Valid	Tropics	201	18681	27
SRR5447907	SRP103911	Fiji	18.13 S	177.42 E	Pocilloporidae	Pocillopora damicornis	Holobiont	Illumina MiSeq	16S V4	Beatty et al., 2018	Valid	Tropics	201	23925	22
SRR5447908	SRP103911	Fiji	18.13 S	177.42 E	Pocilloporidae	Pocillopora damicornis	Holobiont	Illumina MiSeq	16S V4	Beatty et al., 2018	Valid	Tropics	201	36914	23
SRR5447909	SRP103911	Fiji	18.13 S	177.42 E	Pocilloporidae	Pocillopora damicornis	Holobiont	Illumina MiSeq	16S V4	Beatty et al., 2018	Valid	Tropics	201	23412	24
SRR5447910	SRP103911	Fiji	18.13 S	177.42 E	Pocilloporidae	Pocillopora damicornis	Holobiont	Illumina MiSeq	16S V4	Beatty et al., 2018	Valid	Tropics	201	11219	21
SRR5447911	SRP103911	Fiji	18.13 S	177.42 E	Pocilloporidae	Pocillopora damicornis	Holobiont	Illumina MiSeq	16S V4	Beatty et al., 2018	Valid	Tropics	201	13661	17
SRR5447912	SRP103911	Fiji	18.13 S	177.42 E	Pocilloporidae	Pocillopora damicornis	Holobiont	Illumina MiSeq	16S V4	Beatty et al., 2018	Valid	Tropics	201	15591	21
SRR5447914	SRP103911	Fiji	18.13 S	177.42 E	Pocilloporidae	Pocillopora damicornis	Holobiont	Illumina MiSeq	16S V4	Beatty et al., 2018	Valid	Tropics	201	18021	31
SRR5447915	SRP103911	Fiji	18.13 S	177.42 E	Pocilloporidae	Pocillopora damicornis	Holobiont	Illumina MiSeq	16S V4	Beatty et al., 2018	Valid	Tropics	201	20185	31
SRR5447916	SRP103911	Fiji	18.13 S	177.42 E	Pocilloporidae	Pocillopora damicornis	Holobiont	Illumina MiSeq	16S V4	Beatty et al., 2018	Valid	Tropics	201	6157	22
SRR5447917	SRP103911	Fiji	18.13 S	177.42 E	Pocilloporidae	Pocillopora damicornis	Holobiont	Illumina MiSeq	16S V4	Beatty et al., 2018	Valid	Tropics	201	5927	19
SRR5447918	SRP103911	Fiji	18.13 S	177.42 E	Pocilloporidae	Pocillopora damicornis	Holobiont	Illumina MiSeq	16S V4	Beatty et al., 2018	Valid	Tropics	201	44350	35
SRR5447919	SRP103911	Fiji	18.13 S	177.42 E	Pocilloporidae	Pocillopora damicornis	Holobiont	Illumina MiSeq	16S V4	Beatty et al., 2018	Valid	Tropics	201	31938	28
SRR5447921	SRP103911	Fiji	18.13 S	177.42 E	Pocilloporidae	Pocillopora damicornis	Holobiont	Illumina MiSeq	16S V4	Beatty et al., 2018	Valid	Tropics	201	34065	33
SRR5447922	SRP103911	Fiji	18.13 S	177.42 E	Pocilloporidae	Pocillopora damicornis	Holobiont	Illumina MiSeq	16S V4	Beatty et al., 2018	Valid	Tropics	201	14192	35
SRR5447923	SRP103911	Fiji	18.13 S	177.42 E	Pocilloporidae	Pocillopora damicornis	Holobiont	Illumina MiSeq	16S V4	Beatty et al., 2018	Valid	Tropics	201	16034	37
SRR5447924	SRP103911	Fiji	18.13 S	177.42 E	Pocilloporidae	Pocillopora damicornis	Holobiont	Illumina MiSeq	16S V4	Beatty et al., 2018	Valid	Tropics	201	17295	31
SRR5447930	SRP103911	Fiji	18.13 S	177.42 E	Pocilloporidae	Pocillopora damicornis	Holobiont	Illumina MiSeq	16S V4	Beatty et al., 2018	Valid	Tropics	201	37278	82
SRR5447931	SRP103911	Fiji	18.13 S	177.42 E	Pocilloporidae	Pocillopora damicornis	Holobiont	Illumina MiSeq	16S V4	Beatty et al., 2018	Valid	Tropics	201	33080	79
SRR5447933	SRP103911	Fiji	18.13 S	177.42 E	Pocilloporidae	Pocillopora damicornis	Holobiont	Illumina MiSeq	16S V4	Beatty et al., 2018	Valid	Tropics	201	59748	84
SRR5447934	SRP103911	Fiji	18.13 S	177.42 E	Pocilloporidae	Pocillopora damicornis	Holobiont	Illumina MiSeq	16S V4	Beatty et al., 2018	Valid	Tropics	201	25357	43
SRR5447935	SRP103911	Fiji	18.13 S	177.42 E	Pocilloporidae	Pocillopora damicornis	Holobiont	Illumina MiSeq	16S V4	Beatty et al., 2018	Valid	Tropics	201	31425	57
SRR5447936	SRP103911	Fiji	18.13 S	177.42 E	Pocilloporidae	Pocillopora damicornis	Holobiont	Illumina MiSeq	16S V4	Beatty et al., 2018	Valid	Tropics	201	45483	83
SRR5447937	SRP103911	Fiji	18.13 S	177.42 E	Pocilloporidae	Pocillopora damicornis	Holobiont	Illumina MiSeq	16S V4	Beatty et al., 2018	Valid	Tropics	201	15500	50
SRR5447938	SRP103911	Fiji	18.13 S	177.42 E	Pocilloporidae	Pocillopora damicornis	Holobiont	Illumina MiSeq	16S V4	Beatty et al., 2018	Valid	Tropics	201	11733	40
SRR5447939	SRP103911	Fiji	18.13 S	177.42 E	Pocilloporidae	Pocillopora damicornis	Holobiont	Illumina MiSeq	16S V4	Beatty et al., 2018	Valid	Tropics	201	19261	43
SRR5447940	SRP103911	Fiji	18.13 S	177.42 E	Pocilloporidae	Pocillopora damicornis	Holobiont	Illumina MiSeq	16S V4	Beatty et al., 2018	Valid	Tropics	201	20931	47
SRR5447942	SRP103911	Fiji	18.13 S	177.42 E	Pocilloporidae	Pocillopora damicornis	Holobiont	Illumina MiSeq	16S V4	Beatty et al., 2018	Valid	Tropics	201	51794	36
SRR5447944	SRP103911	Fiji	18.13 S	177.42 E	Pocilloporidae	Pocillopora damicornis	Holobiont	Illumina MiSeq	16S V4	Beatty et al., 2018	Valid	Tropics	201	63524	74
SRR5447946	SRP103911	Fiji	18.13 S	177.42 E	Pocilloporidae	Pocillopora damicornis	Holobiont	Illumina MiSeq	16S V4	Beatty et al., 2018	Valid	Tropics	201	27188	55
SRR5447947	SRP103911	Fiji	18.13 S	177.42 E	Pocilloporidae	Pocillopora damicornis	Holobiont	Illumina MiSeq	16S V4	Beatty et al., 2018	Valid	Tropics	201	19443	44
SRR5447948	SRP103911	Fiji	18.13 S	177.42 E	Pocilloporidae	Pocillopora damicornis	Holobiont	Illumina MiSeq	16S V4	Beatty et al., 2018	Valid	Tropics	200.9	25059	104
SRR5447949	SRP103911	Fiji	18.13 S	177.42 E	Pocilloporidae	Pocillopora damicornis	Holobiont	Illumina MiSeq	16S V4	Beatty et al., 2018	Valid	Tropics	201	38529	67
SRR5447951	SRP103911	Fiji	18.13 S	177.42 E	Pocilloporidae	Pocillopora damicornis	Holobiont	Illumina MiSeq	16S V4	Beatty et al., 2018	Valid	Tropics	201	16119	79
SRR5447953	SRP103911	Fiji	18.13 S	177.42 E	Pocilloporidae	Pocillopora damicornis	Holobiont	Illumina MiSeq	16S V4	Beatty et al., 2018	Valid	Tropics	201	35172	66
SRR5447954	SRP103911	Fiji	18.13 S	177.42 E	Pocilloporidae	Pocillopora damicornis	Holobiont	Illumina MiSeq	16S V4	Beatty et al., 2018	Valid	Tropics	201	23158	33
SRR5447955	SRP103911	Fiji	18.13 S	177.42 E	Pocilloporidae	Pocillopora damicornis	Holobiont	Illumina MiSeq	16S V4	Beatty et al., 2018	Valid	Tropics	201	16818	92
SRR5447956	SRP103911	Fiji	18.13 S	177.42 E	Pocilloporidae	Pocillopora damicornis	Holobiont	Illumina MiSeq	16S V4	Beatty et al., 2018	Valid	Tropics	201	8472	54
SRR5447958	SRP103911	Fiji	18.13 S	177.42 E	Pocilloporidae	Pocillopora damicornis	Holobiont	Illumina MiSeq	16S V4	Beatty et al., 2018	Valid	Tropics	201	55768	49
SRR5447960	SRP103911	Fiji	18.13 S	177.42 E	Pocilloporidae	Pocillopora damicornis	Holobiont	Illumina MiSeq	16S V4	Beatty et al., 2018	Valid	Tropics	201	42351	62
SRR5447961	SRP103911	Fiji	18.13 S	177.42 E	Pocilloporidae	Pocillopora damicornis	Holobiont	Illumina MiSeq	16S V4	Beatty et al., 2018	Valid	Tropics	201	29320	69
SRR5447962	SRP103911	Fiji	18.13 S	177.42 E	Pocilloporidae	Pocillopora damicornis	Holobiont	Illumina MiSeq	16S V4	Beatty et al., 2018	Valid	Tropics	201	61390	36
SRR5447966	SRP103911	Fiji	18.13 S	177.42 E	Pocilloporidae	Pocillopora damicornis	Holobiont	Illumina MiSeq	16S V4	Beatty et al., 2018	Valid	Tropics	201	12472	81
SRR5447967	SRP103911	Fiji	18.13 S	177.42 E	Pocilloporidae	Pocillopora damicornis	Holobiont	Illumina MiSeq	16S V4	Beatty et al., 2018	Valid	Tropics	201	5876	87
SRR5447969	SRP103911	Fiji	18.13 S	177.42 E	Pocilloporidae	Pocillopora damicornis	Holobiont	Illumina MiSeq	16S V4	Beatty et al., 2018	Valid	Tropics	201	43082	54
SRR5447971	SRP103911	Fiji	18.13 S	177.42 E	Pocilloporidae	Pocillopora damicornis	Holobiont	Illumina MiSeq	16S V4	Beatty et al., 2018	Valid	Tropics	201	27991	69
SRR3647389	SRP076276	USA:Florida Keys	24.552967 N	81.436997 W	Merulinidae	Orbicella faveolata	Mucus	Illumina MiSeq	16S V4	Apprill et al., 2016	Filtered	Northern subtropics
SRR3647391	SRP076276	USA:Florida Keys	24.552967 N	81.436997 W	Poritidae	Porites astreoides	Mucus	Illumina MiSeq	16S V4	Apprill et al., 2016	Filtered	Northern subtropics
SRR3647394	SRP076276	USA:Florida Keys	24.552967 N	81.436997 W	Poritidae	Porites astreoides	Mucus	Illumina MiSeq	16S V4	Apprill et al., 2016	Filtered	Northern subtropics
SRR3647413	SRP076276	USA:Florida Keys	24.616145 N	81.427550 W	Poritidae	Porites astreoides	Decalcified tissue*	Illumina MiSeq	16S V4	Apprill et al., 2016	Filtered	Northern subtropics
SRR3647422	SRP076276	USA:Florida Keys	24.552967 N	81.436997 W	Poritidae	Porites astreoides	Mucus	Illumina MiSeq	16S V4	Apprill et al., 2016	Filtered	Northern subtropics
SRR3647426	SRP076276	USA:Florida Keys	24.552967 N	81.436997 W	Poritidae	Porites astreoides	Airburshed tissue*	Illumina MiSeq	16S V4	Apprill et al., 2016	Filtered	Northern subtropics
SRR3647444	SRP076276	USA:Florida Keys	24.559927 N	81.382020 W	Montastraeidae	Montastraea cavernosa	Mucus	Illumina MiSeq	16S V4	Apprill et al., 2016	Filtered	Northern subtropics
SRR3647460	SRP076276	USA:Florida Keys	24.559927 N	81.382020 W	Poritidae	Porites porites	Airburshed tissue*	Illumina MiSeq	16S V4	Apprill et al., 2016	Filtered	Northern subtropics
SRR3647463	SRP076276	USA:Florida Keys	24.559927 N	81.382020 W	Poritidae	Porites porites	Airburshed tissue*	Illumina MiSeq	16S V4	Apprill et al., 2016	Filtered	Northern subtropics
SRR3647501	SRP076276	USA:Florida Keys	24.597505 N	81.499924 W	Montastraeidae	Montastraea cavernosa	Decalcified tissue*	Illumina MiSeq	16S V4	Apprill et al., 2016	Filtered	Northern subtropics
SRR3647503	SRP076276	USA:Florida Keys	24.616145 N	81.427550 W	Montastraeidae	Montastraea cavernosa	Decalcified tissue*	Illumina MiSeq	16S V4	Apprill et al., 2016	Filtered	Northern subtropics
SRR3647563	SRP076276	USA:Florida Keys	24.552967 N	81.436997 W	Merulinidae	Orbicella faveolata	Decalcified tissue*	Illumina MiSeq	16S V4	Apprill et al., 2016	Filtered	Northern subtropics
SRR3647594	SRP076276	USA:Florida Keys	24.597505 N	81.499924 W	Merulinidae	Orbicella faveolata	Mucus	Illumina MiSeq	16S V4	Apprill et al., 2016	Filtered	Northern subtropics
SRR3647597	SRP076276	USA:Florida Keys	24.597505 N	81.499924 W	Merulinidae	Orbicella faveolata	Mucus	Illumina MiSeq	16S V4	Apprill et al., 2016	Filtered	Northern subtropics
SRR3647619	SRP076276	USA:Florida Keys	24.552967 N	81.436997 W	Merulinidae	Orbicella faveolata	Mucus	Illumina MiSeq	16S V4	Apprill et al., 2016	Filtered	Northern subtropics
SRR5447858	SRP103911	Fiji	18.13 S	177.42 E	Pocilloporidae	Pocillopora damicornis	Holobiont	Illumina MiSeq	16S V4	Beatty et al., 2018	Filtered	Tropics
SRR5447860	SRP103911	Fiji	18.13 S	177.42 E	Pocilloporidae	Pocillopora damicornis	Holobiont	Illumina MiSeq	16S V4	Beatty et al., 2018	Filtered	Tropics
SRR5447866	SRP103911	Fiji	18.13 S	177.42 E	Pocilloporidae	Pocillopora damicornis	Holobiont	Illumina MiSeq	16S V4	Beatty et al., 2018	Filtered	Tropics
SRR5447870	SRP103911	Fiji	18.13 S	177.42 E	Pocilloporidae	Pocillopora damicornis	Holobiont	Illumina MiSeq	16S V4	Beatty et al., 2018	Filtered	Tropics
SRR5447875	SRP103911	Fiji	18.13 S	177.42 E	Pocilloporidae	Pocillopora damicornis	Holobiont	Illumina MiSeq	16S V4	Beatty et al., 2018	Filtered	Tropics
SRR5447876	SRP103911	Fiji	18.13 S	177.42 E	Pocilloporidae	Pocillopora damicornis	Holobiont	Illumina MiSeq	16S V4	Beatty et al., 2018	Filtered	Tropics
SRR5447879	SRP103911	Fiji	18.13 S	177.42 E	Pocilloporidae	Pocillopora damicornis	Holobiont	Illumina MiSeq	16S V4	Beatty et al., 2018	Filtered	Tropics
SRR5447880	SRP103911	Fiji	18.13 S	177.42 E	Pocilloporidae	Pocillopora damicornis	Holobiont	Illumina MiSeq	16S V4	Beatty et al., 2018	Filtered	Tropics
SRR5447881	SRP103911	Fiji	18.13 S	177.42 E	Pocilloporidae	Pocillopora damicornis	Holobiont	Illumina MiSeq	16S V4	Beatty et al., 2018	Filtered	Tropics
SRR5447884	SRP103911	Fiji	18.13 S	177.42 E	Pocilloporidae	Pocillopora damicornis	Holobiont	Illumina MiSeq	16S V4	Beatty et al., 2018	Filtered	Tropics
SRR5447888	SRP103911	Fiji	18.13 S	177.42 E	Pocilloporidae	Pocillopora damicornis	Holobiont	Illumina MiSeq	16S V4	Beatty et al., 2018	Filtered	Tropics
SRR5447891	SRP103911	Fiji	18.13 S	177.42 E	Pocilloporidae	Pocillopora damicornis	Holobiont	Illumina MiSeq	16S V4	Beatty et al., 2018	Filtered	Tropics
SRR5447913	SRP103911	Fiji	18.13 S	177.42 E	Pocilloporidae	Pocillopora damicornis	Holobiont	Illumina MiSeq	16S V4	Beatty et al., 2018	Filtered	Tropics
SRR5447920	SRP103911	Fiji	18.13 S	177.42 E	Pocilloporidae	Pocillopora damicornis	Holobiont	Illumina MiSeq	16S V4	Beatty et al., 2018	Filtered	Tropics
SRR5447925	SRP103911	Fiji	18.13 S	177.42 E	Pocilloporidae	Pocillopora damicornis	Holobiont	Illumina MiSeq	16S V4	Beatty et al., 2018	Filtered	Tropics
SRR5447926	SRP103911	Fiji	18.13 S	177.42 E	Pocilloporidae	Pocillopora damicornis	Holobiont	Illumina MiSeq	16S V4	Beatty et al., 2018	Filtered	Tropics
SRR5447927	SRP103911	Fiji	18.13 S	177.42 E	Pocilloporidae	Pocillopora damicornis	Holobiont	Illumina MiSeq	16S V4	Beatty et al., 2018	Filtered	Tropics
SRR5447928	SRP103911	Fiji	18.13 S	177.42 E	Pocilloporidae	Pocillopora damicornis	Holobiont	Illumina MiSeq	16S V4	Beatty et al., 2018	Filtered	Tropics
SRR5447929	SRP103911	Fiji	18.13 S	177.42 E	Pocilloporidae	Pocillopora damicornis	Holobiont	Illumina MiSeq	16S V4	Beatty et al., 2018	Filtered	Tropics
SRR5447932	SRP103911	Fiji	18.13 S	177.42 E	Pocilloporidae	Pocillopora damicornis	Holobiont	Illumina MiSeq	16S V4	Beatty et al., 2018	Filtered	Tropics
SRR5447941	SRP103911	Fiji	18.13 S	177.42 E	Pocilloporidae	Pocillopora damicornis	Holobiont	Illumina MiSeq	16S V4	Beatty et al., 2018	Filtered	Tropics
SRR5447943	SRP103911	Fiji	18.13 S	177.42 E	Pocilloporidae	Pocillopora damicornis	Holobiont	Illumina MiSeq	16S V4	Beatty et al., 2018	Filtered	Tropics
SRR5447945	SRP103911	Fiji	18.13 S	177.42 E	Pocilloporidae	Pocillopora damicornis	Holobiont	Illumina MiSeq	16S V4	Beatty et al., 2018	Filtered	Tropics
SRR5447950	SRP103911	Fiji	18.13 S	177.42 E	Pocilloporidae	Pocillopora damicornis	Holobiont	Illumina MiSeq	16S V4	Beatty et al., 2018	Filtered	Tropics
SRR5447952	SRP103911	Fiji	18.13 S	177.42 E	Pocilloporidae	Pocillopora damicornis	Holobiont	Illumina MiSeq	16S V4	Beatty et al., 2018	Filtered	Tropics
SRR5447957	SRP103911	Fiji	18.13 S	177.42 E	Pocilloporidae	Pocillopora damicornis	Holobiont	Illumina MiSeq	16S V4	Beatty et al., 2018	Filtered	Tropics
SRR5447959	SRP103911	Fiji	18.13 S	177.42 E	Pocilloporidae	Pocillopora damicornis	Holobiont	Illumina MiSeq	16S V4	Beatty et al., 2018	Filtered	Tropics
SRR5447963	SRP103911	Fiji	18.13 S	177.42 E	Pocilloporidae	Pocillopora damicornis	Holobiont	Illumina MiSeq	16S V4	Beatty et al., 2018	Filtered	Tropics
SRR5447964	SRP103911	Fiji	18.13 S	177.42 E	Pocilloporidae	Pocillopora damicornis	Holobiont	Illumina MiSeq	16S V4	Beatty et al., 2018	Filtered	Tropics
SRR5447965	SRP103911	Fiji	18.13 S	177.42 E	Pocilloporidae	Pocillopora damicornis	Holobiont	Illumina MiSeq	16S V4	Beatty et al., 2018	Filtered	Tropics
SRR5447968	SRP103911	Fiji	18.13 S	177.42 E	Pocilloporidae	Pocillopora damicornis	Holobiont	Illumina MiSeq	16S V4	Beatty et al., 2018	Filtered	Tropics
SRR5447970	SRP103911	Fiji	18.13 S	177.42 E	Pocilloporidae	Pocillopora damicornis	Holobiont	Illumina MiSeq	16S V4	Beatty et al., 2018	Filtered	Tropics
SRR5369401	SRP102380	Australia:Heron Island,Coral Canyons flat	23.4468 S	151.9129 E	Pocilloporidae	Pocillopora damicornis	Tissue	Illumina MiSeq	16S V4	van Oppen et al., 2018	Filtered	Southern subtropics
SRR5369402	SRP102380	Australia:Heron Island,Coral Canyons flat	23.4468 S	151.9129 E	Pocilloporidae	Pocillopora damicornis	Tissue	Illumina MiSeq	16S V4	van Oppen et al., 2018	Filtered	Southern subtropics
SRR5369403	SRP102380	Australia:Heron Island,Coral Canyons flat	23.4468 S	151.9129 E	Pocilloporidae	Pocillopora damicornis	Tissue	Illumina MiSeq	16S V4	van Oppen et al., 2018	Filtered	Southern subtropics
SRR5369409	SRP102380	Australia:Heron Island,Coral Canyons flat	23.4468 S	151.9129 E	Pocilloporidae	Pocillopora damicornis	Tissue	Illumina MiSeq	16S V4	van Oppen et al., 2018	Filtered	Southern subtropics
SRR5369414	SRP102380	Australia:Heron Island,Coral Canyons flat	23.4468 S	151.9129 E	Pocilloporidae	Pocillopora damicornis	Tissue	Illumina MiSeq	16S V4	van Oppen et al., 2018	Filtered	Southern subtropics
SRR5369415	SRP102380	Australia:Heron Island,Coral Canyons flat	23.4468 S	151.9129 E	Pocilloporidae	Pocillopora damicornis	Tissue	Illumina MiSeq	16S V4	van Oppen et al., 2018	Filtered	Southern subtropics
SRR5369439	SRP102380	Australia:Heron Island,Coral Canyons flat	23.4468 S	151.9129 E	Pocilloporidae	Pocillopora damicornis	Tissue	Illumina MiSeq	16S V4	van Oppen et al., 2018	Filtered	Southern subtropics
SRR5369444	SRP102380	Australia:Heron Island,Coral Canyons flat	23.4540 S	151.9263 E	Pocilloporidae	Pocillopora damicornis	Tissue	Illumina MiSeq	16S V4	van Oppen et al., 2018	Filtered	Southern subtropics
SRR5369445	SRP102380	Australia:Heron Island,Coral Canyons flat	23.4540 S	151.9263 E	Pocilloporidae	Pocillopora damicornis	Tissue	Illumina MiSeq	16S V4	van Oppen et al., 2018	Filtered	Southern subtropics
SRR5369447	SRP102380	Australia:Heron Island,Coral Canyons flat	23.4540 S	151.9263 E	Pocilloporidae	Pocillopora damicornis	Tissue	Illumina MiSeq	16S V4	van Oppen et al., 2018	Filtered	Southern subtropics
SRR5369455	SRP102380	Australia:Heron Island,Coral Canyons flat	23.4540 S	151.9263 E	Pocilloporidae	Pocillopora damicornis	Tissue	Illumina MiSeq	16S V4	van Oppen et al., 2018	Filtered	Southern subtropics
Airburshed tissue*: Airburshed tissue was the frozen coral tissue (which still contained some mucus) that was removed from the skeleton using an airbrush with 80-lb/in2 air pressure and 0.22-µm-filtered phosphate-buffered saline solution. The tissue homogenate was then vortexed for 2 min and centrifuged at 20,000 × g for 20 min at 4°C. After removal of the supernatant, the cells were stored at −8…
Decalcified tissue*: Decalcified tissue was devoid of mucus and skeleton. To obtain these samples, the coral subsample that was initially preserved in paraformaldehyde solution was placed in a 20% EDTA solution (Acros Organics, Thermo Fisher Scientific, NJ, USA) for 2 to 3 weeks at 4°C on a slow rocker. The EDTA solution was exchanged daily until complete skeleton dissolution and mucus removal. w…
Reference:
Apprill A., Weber L.G. and Santoro A.E. (2016). Distinguishing between Microbial Habitats Unravels Ecological Complexity in Coral Microbiomes. mSystems. 1. doi:10.1128/mSystems.00143-16
Beatty D.S., Clements C.S., Stewart F.J. and Hay M.E. (2018). Intergenerational effects of macroalgae on a reef coral: major declines in larval survival but subtle changes in microbiomes. Mar Ecol Prog Ser. 589, 97-114. doi:10.3354/meps12465
van Oppen M.J.H., Bongaerts P., Frade P., Peplow L.M., Boyd S.E., Nim H.T., et al. (2018). Adaptation to reef habitats through selection on the coral animal and its associated microbiome. Mol Ecol. 27, 2956-2971. doi:10.1111/mec.14763

## Sheet: The p-value of  bacterial score
The p-value of bacterial scores
Biomarker	Groups	LDA_value	p-value
Spirochaetes	Porites porites	3.85694	0.0366487
Tenericutes	Porites porites	3.40919	0.0298668
Planctomycetes	Porites astreoides	3.9753	0.0353142
Cyanobacteria	Orbicella faveolata	5.22536	0.00931448
Bacteroidetes	Orbicella faveolata	4.63749	0.0255526
Proteobacteria	Montastraea cavernosa	5.37089	0.0170788
Crenarchaeota	Montastraea cavernosa	3.77338	0.0140721
Nitrospirae	Montastraea cavernosa	3.21738	0.0233335

## Sheet: The p-value of functions
The p-value of functions
Biomarker	Groups	LDA_value	p-value
ADP_L_glycero_beta._D_manno_heptose_biosynthesis	Australia	3.15344	1.51368e-33
reductive_TCA_cycle_I	America	3.20818	3.1887e-22
colanic_acid_building_blocks_biosynthesis	America	3.26042	2.05759e-39
pyrimidine_deoxyribonucleosides_salvage	Australia	3.19402	2.28165e-17
f_8_amino_7_oxononanoate_biosynthesis_I	Fiji	3.1858	9.69157e-36
L_leucine_degradation_I	Australia	3.14475	1.09294e-20
superpathway_of_glyoxylate_bypass_and_TCA	Australia	3.17448	1.19922e-38
f__5Z__dodec_5_enoate_biosynthesis	Fiji	3.10902	2.25497e-28
adenine_and_adenosine_salvage_III	Australia	3.06593	2.24587e-13
superpathway_of_L_aspartate_and_L_asparagine_biosynthesis	Australia	3.20049	2.92906e-27
taxadiene_biosynthesis__engineered_	America	3.03361	2.16859e-30
fatty_acid_beta._oxidation_I	Australia	3.22218	8.30001e-26
Bifidobacterium_shunt	America	3.06174	1.58243e-40
Calvin_Benson_Bassham_cycle	America	3.24216	1.55535e-47
L_glutamate_and_L_glutamine_biosynthesis	America	3.08219	3.97652e-32
pyrimidine_deoxyribonucleotides_de_novo_biosynthesis_III	America	3.14564	7.35219e-36
glyoxylate_cycle	Australia	3.03846	2.01488e-33
superpathway_of_pyrimidine_ribonucleosides_salvage	Australia	3.03212	1.84452e-15
L_isoleucine_biosynthesis_IV	America	3.09335	1.8746e-20
superpathway_of_L_phenylalanine_biosynthesis	Fiji	3.02102	5.91801e-11
stearate_biosynthesis_II__bacteria_and_plants_	Fiji	3.11893	3.71136e-29
TCA_cycle_VII__acetate_producers_	Australia	3.434	1.01446e-45
superpathway_of_purine_deoxyribonucleosides_degradation	Australia	3.20044	6.02877e-17
palmitoleate_biosynthesis_I__from__5Z__dodec_5_enoate_	Fiji	3.08734	1.85808e-27
starch_degradation_V	America	3.11511	2.06299e-24
superpathway_of_purine_nucleotides_de_novo_biosynthesis_II	Australia	3.20937	2.89589e-26
superpathway_of_L_alanine_biosynthesis	Australia	3.21087	3.65695e-20
acetylene_degradation	Australia	3.47674	7.8478e-31
sucrose_degradation_IV__sucrose_phosphorylase_	Australia	3.16875	4.97016e-21
ectoine_biosynthesis	Australia	3.33649	5.71734e-25
fatty_acid_salvage	Australia	3.31619	4.4121e-29
superpathway_of_heme_biosynthesis_from_uroporphyrinogen_III	Australia	3.28591	6.13048e-19
anhydromuropeptides_recycling	America	3.15455	5.1071e-31
octane_oxidation	Australia	3.34333	1.06502e-34
glycogen_degradation_I__bacterial_	America	3.09791	4.42715e-27
superpathway_of_GDP_mannose_derived_O_antigen_building_blocks_biosynthesis	America	3.34463	3.08325e-42
thiazole_biosynthesis_I__E__coli_	Australia	3.31149	2.85744e-26
L_histidine_degradation_I	Australia	3.20341	2.20945e-22
oleate_biosynthesis_IV__anaerobic_	Fiji	3.07684	3.51819e-27
glycogen_biosynthesis_I__from_ADP_D_Glucose_	America	3.21061	1.8819e-26
superpathway_of_pyrimidine_deoxyribonucleoside_salvage	Australia	3.03587	3.92665e-16
superpathway_of_pyrimidine_deoxyribonucleosides_degradation	Australia	3.23447	1.56214e-17
peptidoglycan_maturation__meso_diaminopimelate_containing_	Australia	3.09461	9.44981e-23
TCA_cycle_IV__2_oxoglutarate_decarboxylase_	America	3.12039	1.25809e-14
ADP_L_glycero_beta	Australia	3.15344	1.51368e-33
guanosine_nucleotides_degradation_III	Australia	3.21962	3.47319e-17
purine_nucleotides_degradation_II__aerobic_	Australia	3.28436	6.95374e-18
fatty_acid_beta	Australia	3.22218	8.30001e-26
pentose_phosphate_pathway	America	3.18078	1.09625e-24
aerobic_respiration_I__cytochrome_c_	America	3.59592	2.82407e-35
superpathway_of_thiamin_diphosphate_biosynthesis_I	Australia	3.14908	2.43079e-26
f_2_methylcitrate_cycle_II	Australia	3.21458	4.6857e-42
mycolate_biosynthesis	Australia	3.0254	1.01801e-14
purine_ribonucleosides_degradation	Australia	3.21056	5.09997e-16
tRNA_processing	America	3.11564	9.51688e-36
adenosine_nucleotides_degradation_II	Australia	3.16525	3.41934e-17
pyridoxal_5_phosphate_biosynthesis_I	Australia	3.14982	8.24855e-34
biotin_biosynthesis_I	Fiji	3.1339	6.12353e-36
urate_biosynthesis_inosine_5_phosphate_degradation	Australia	3.04659	9.20347e-18
NAD_salvage_pathway_I	Australia	3.0159	2.21194e-20
pyrimidine_deoxyribonucleotides_de_novo_biosynthesis_II	Australia	3.17901	9.2804e-31
pyruvate_fermentation_to_propanoate_I	America	3.25129	2.70419e-34
TCA_cycle_V__2_oxoglutarate_ferredoxin_oxidoreductase_	America	3.28021	8.75058e-30
incomplete_reductive_TCA_cycle	America	3.15014	4.50604e-19
adenosylcobalamin_salvage_from_cobinamide_I	America	3.01896	1.93523e-20

## Sheet: Sequences&ASVs per coral specie
Sequences&ASVs per coral specie
Geolocation	Species	Sequences	ASVs
USA	Montastraea cavernosa	2871554	25353
	Orbicella faveolata	2579843	23647
	Porites astreoides	4953092	39282
	Porites porites	4755884	24182
	Pseudodiploria strigosa	2430203	16753
Fiji	Pocillopora damicornis	2458750	4362
Australia	Pocillopora damicornis	1948435	2606

## Sheet: The results of PERMANOVA
The results of PERMANOVA for coral microbiome
Factors	PERMANOVA	Coral adults	Coral adults+larvae
Geolocation	permutations	999	999
	Pseudo-F	21.46	21.46
	R2	0.2987	0.1238
	P	0.001	0.001
Family level	permutations	999	999
	Pseudo-F	5.701	5.701
	R2	0.2228	0.0951
	P	0.001	0.001
Species level	permutations	999	999
	Pseudo-F	6.784	6.784
	R2	0.2157	0.0828
	P	0.001	0.001
